# Supplementary material for: (1SR,3RS,3aSR,6aRS)-Methyl 5-methyl-4,6-dioxo-3-[2-(trifluoro­meth­yl)phen­yl]octa­hydro­pyrrolo­[3,4-c]pyrrole-1-carboxyl­ate
Source: Acta Crystallogr Sect E Struct Rep Online. 2013 Jan 4;69(Pt 2):o161–2. doi: 10.1107/S1600536812051471 (PMC3569227; doi:10.1107/S1600536812051471)
Supplement: Supplementary file 1 [file e-69-0o161-sup1.cif]

##############################################################################
#                                                                            #
# This CIF contains the data in a paper accepted for publication in          #
# Acta Crystallographica Section E. It conforms to the requirements of       #
# Notes for Authors for Acta Crystallographica Section E, and has been       #
# peer reviewed under the auspices of the IUCr Commission on Journals.       #
#                                                                            #
# Full details of the Crystallographic Information File format               #
# are given in the paper "The Crystallographic Information File (CIF):       #
# a New Standard Archive File for Crystallography" by S. R. Hall, F. H.      #
# Allen and I. D. Brown [Acta Cryst. (1991), A47, 655-685].                  #
#                                                                            #
# The current version of the core CIF dictionary is obtainable from          #
# ftp://ftp.iucr.org/pub/cif_core.dic.                                       #
#                                                                            #
# Software is freely available for graphical display of the structure(s)     #
# in this CIF. For information consult the CIF software page                 #
# http://www.iucr.org/resources/cif/software.                                #
#                                                                            #
# This file may be used for bona fide research purposes within the           #
# scientific community so long as proper attribution is given to the journal # 
# article from which it was obtained.                                        #
#                                                                            #
##############################################################################
data_I
_audit_creation_method     SHELXL-97
_chemical_name_systematic
;
(1<i>SR</i>,3<i>RS</i>,3a<i>SR</i>,6a<i>RS</i>)-Methyl
5-methyl-4,6-dioxo-3-[2-(trifluoromethyl)phenyl]octahydropyrrolo[3,4-
<i>c</i>]pyrrole-1-carboxylate
;
_chemical_name_common     ?
_chemical_formula_moiety     'C16 H15 F3 N2 O4'
_chemical_formula_sum     'C16 H15 F3 N2 O4'
_chemical_formula_iupac     'C16 H15 F3 N2 O4'
_chemical_formula_weight     356.30
_chemical_melting_point     ?
_symmetry_cell_setting     orthorhombic
_symmetry_space_group_name_H-M     'P b c a'
_symmetry_space_group_name_Hall     '-P 2ac 2ab'
loop_
    _symmetry_equiv_pos_as_xyz
    'x, y, z'
    '-x+1/2, -y, z+1/2'
    '-x, y+1/2, -z+1/2'
    'x+1/2, -y+1/2, -z'
    '-x, -y, -z'
    'x-1/2, y, -z-1/2'
    'x, -y-1/2, z-1/2'
    '-x-1/2, y-1/2, z'
_cell_length_a     11.6168(4)
_cell_length_b     12.7385(5)
_cell_length_c     21.2429(8)
_cell_angle_alpha     90.00
_cell_angle_beta     90.00
_cell_angle_gamma     90.00
_cell_volume     3143.5(2)
_cell_formula_units_Z     8
_cell_measurement_reflns_used     7037
_cell_measurement_theta_min     2.559
_cell_measurement_theta_max     30.180
_cell_measurement_temperature     150(2)
_exptl_crystal_description     block
_exptl_crystal_colour     colourless
_exptl_crystal_size_max     0.35
_exptl_crystal_size_mid     0.30
_exptl_crystal_size_min     0.25
_exptl_crystal_density_diffrn     1.506
_exptl_crystal_density_meas     ?
_exptl_crystal_density_method     'not measured'
_exptl_crystal_F_000     1472
_exptl_absorpt_coefficient_mu     0.132
_exptl_absorpt_correction_type     multi-scan
_exptl_absorpt_process_details     '(SADABS; Bruker, 2008)'
_exptl_absorpt_correction_T_min     0.9554
_exptl_absorpt_correction_T_max     0.9678
_exptl_special_details     ?
_diffrn_ambient_temperature     150(2)
_diffrn_radiation_type     MoK\a
_diffrn_radiation_wavelength     0.71073
_diffrn_radiation_source     'fine-focus sealed tube'
_diffrn_radiation_monochromator     graphite
_diffrn_measurement_device_type     'Bruker SMART APEXII'
_diffrn_measurement_method     \w
_diffrn_detector_area_resol_mean     ?
_diffrn_reflns_number     28987
_diffrn_reflns_av_R_equivalents     0.0321
_diffrn_reflns_av_sigmaI/netI     0.0216
_diffrn_reflns_theta_min     2.56
_diffrn_reflns_theta_max     30.00
_diffrn_reflns_theta_full     30.00
_diffrn_measured_fraction_theta_max     1.000
_diffrn_measured_fraction_theta_full     1.000
_diffrn_reflns_limit_h_min     -16
_diffrn_reflns_limit_h_max     16
_diffrn_reflns_limit_k_min     -17
_diffrn_reflns_limit_k_max     16
_diffrn_reflns_limit_l_min     -29
_diffrn_reflns_limit_l_max     29
_diffrn_standards_number     0
_diffrn_standards_interval_count     ?
_diffrn_standards_interval_time     0
_diffrn_standards_decay_%     0
_refine_special_details
;
Refinement of <i>F</i>^2^ against ALL reflections. The weighted <i>R</i>-factor
<i>wR</i> and goodness of fit <i>S</i> are based on <i>F</i>^2^, conventional
<i>R</i>-factors <i>R</i> are based on <i>F</i>, with <i>F</i> set to zero for
negative <i>F</i>^2^. The threshold expression of <i>F</i>^2^ >
\s(<i>F</i>^2^) is used only for calculating <i>R</i>-factors(gt) <i>etc</i>.
and is not relevant to the choice of reflections for refinement.
<i>R</i>-factors based on <i>F</i>^2^ are statistically about twice as large
as those based on <i>F</i>, and <i>R</i>- factors based on ALL data will be
even larger.
;
_reflns_number_total     4585
_reflns_number_gt     3698
_reflns_threshold_expression     I>2\s(I)
_refine_ls_structure_factor_coef     Fsqd
_refine_ls_matrix_type     full
_refine_ls_R_factor_all     0.0522
_refine_ls_R_factor_gt     0.0412
_refine_ls_wR_factor_gt     0.1074
_refine_ls_wR_factor_ref     0.1153
_refine_ls_goodness_of_fit_ref     1.046
_refine_ls_restrained_S_all     1.046
_refine_ls_number_reflns     4585
_refine_ls_number_parameters     286
_refine_ls_number_restraints     0
_refine_ls_hydrogen_treatment     refall
_refine_ls_weighting_scheme     calc
_refine_ls_weighting_details
         'calc w=1/[\s^2^(Fo^2^)+(0.0599P)^2^+0.9580P] where P=(Fo^2^+2Fc^2^)/3'
_atom_sites_solution_hydrogens     difmap
_atom_sites_solution_primary     direct
_atom_sites_solution_secondary     difmap
_refine_ls_shift/su_max     0.001
_refine_ls_shift/su_mean     0.000
_refine_diff_density_max     0.410
_refine_diff_density_min     -0.358
_refine_ls_extinction_method     none
_refine_ls_extinction_coef     ?
loop_
    _atom_type_symbol
    _atom_type_description
    _atom_type_scat_dispersion_real
    _atom_type_scat_dispersion_imag
    _atom_type_scat_source
    'C' 'C' 0.0033 0.0016
                         'International Tables Vol C Tables 4.2.6.8 and 6.1.1.4'
    'H' 'H' 0.0000 0.0000
                         'International Tables Vol C Tables 4.2.6.8 and 6.1.1.4'
    'N' 'N' 0.0061 0.0033
                         'International Tables Vol C Tables 4.2.6.8 and 6.1.1.4'
    'O' 'O' 0.0106 0.0060
                         'International Tables Vol C Tables 4.2.6.8 and 6.1.1.4'
    'F' 'F' 0.0171 0.0103
                         'International Tables Vol C Tables 4.2.6.8 and 6.1.1.4'
_computing_data_collection     '<i>APEX2</i> (Bruker, 2008)'
_computing_cell_refinement     'SAINT (Bruker, 2008)'
_computing_data_reduction     'SAINT (Bruker, 2008)'
_computing_structure_solution     'SHELXTL (Sheldrick, 2008)'
_computing_structure_refinement     'SHELXTL (Sheldrick, 2008)'
_computing_molecular_graphics     'SHELXTL (Sheldrick, 2008)'
_computing_publication_material     'SHELXTL (Sheldrick, 2008)'
loop_
    _atom_site_type_symbol
    _atom_site_label
    _atom_site_fract_x
    _atom_site_fract_y
    _atom_site_fract_z
    _atom_site_U_iso_or_equiv
    _atom_site_adp_type
    _atom_site_calc_flag
    _atom_site_refinement_flags
    _atom_site_occupancy
    _atom_site_symmetry_multiplicity
    _atom_site_disorder_assembly
    _atom_site_disorder_group
    N N1 0.37232(8) 0.96741(8) 0.58121(4) 0.01832(19) Uani d . 1 1 . .
    N N2 0.43578(9) 0.80090(8) 0.70073(5) 0.0223(2) Uani d . 1 1 . .
    O O1 0.59707(8) 0.90401(9) 0.70207(5) 0.0323(2) Uani d . 1 1 . .
    O O2 0.25210(8) 0.73656(7) 0.69180(4) 0.0293(2) Uani d . 1 1 . .
    O O3 0.60527(8) 1.01872(8) 0.56746(4) 0.0261(2) Uani d . 1 1 . .
    O O4 0.59604(7) 1.12962(7) 0.64969(4) 0.0265(2) Uani d . 1 1 . .
    F F1 0.02339(7) 0.95536(7) 0.66222(4) 0.0360(2) Uani d . 1 1 . .
    F F2 0.01291(10) 1.04045(8) 0.57563(5) 0.0519(3) Uani d . 1 1 . .
    F F3 -0.11317(8) 0.92265(11) 0.59782(7) 0.0708(4) Uani d . 1 1 . .
    C C1 0.49344(10) 0.89519(10) 0.69792(5) 0.0218(2) Uani d . 1 1 . .
    C C2 0.40611(10) 0.98226(9) 0.68818(5) 0.0187(2) Uani d . 1 1 . .
    C C3 0.42693(10) 1.03976(9) 0.62520(5) 0.0182(2) Uani d . 1 1 . .
    C C4 0.25821(9) 0.94880(9) 0.60901(5) 0.0180(2) Uani d . 1 1 . .
    C C5 0.29053(9) 0.92447(9) 0.67894(5) 0.0187(2) Uani d . 1 1 . .
    C C6 0.31822(10) 0.80982(9) 0.69077(5) 0.0206(2) Uani d . 1 1 . .
    C C7 0.49500(13) 0.70166(11) 0.71063(7) 0.0309(3) Uani d . 1 1 . .
    C C8 0.55262(10) 1.05870(9) 0.60979(5) 0.0197(2) Uani d . 1 1 . .
    C C9 0.71865(12) 1.14732(14) 0.64520(7) 0.0352(3) Uani d . 1 1 . .
    C C10 -0.00083(11) 0.94442(12) 0.60086(7) 0.0342(3) Uani d . 1 1 . .
    C C11 0.19231(9) 0.86470(9) 0.57357(5) 0.0182(2) Uani d . 1 1 . .
    C C12 0.25319(10) 0.78516(10) 0.54317(6) 0.0238(2) Uani d . 1 1 . .
    C C13 0.19746(11) 0.70890(10) 0.50777(6) 0.0246(2) Uani d . 1 1 . .
    C C14 0.07863(11) 0.70963(10) 0.50236(6) 0.0241(2) Uani d . 1 1 . .
    C C15 0.01667(11) 0.78587(10) 0.53409(6) 0.0265(3) Uani d . 1 1 . .
    C C16 0.07221(10) 0.86314(10) 0.56912(6) 0.0224(2) Uani d . 1 1 . .
    H H4 0.2122(13) 1.0153(12) 0.6103(7) 0.023(4) Uiso d . 1 1 . .
    H H14 0.0394(13) 0.6570(12) 0.4770(7) 0.024(4) Uiso d . 1 1 . .
    H H5 0.2277(12) 0.9465(11) 0.7074(7) 0.018(3) Uiso d . 1 1 . .
    H H1 0.3693(12) 0.9935(12) 0.5427(7) 0.021(4) Uiso d . 1 1 . .
    H H3 0.3902(13) 1.1102(12) 0.6286(7) 0.025(4) Uiso d . 1 1 . .
    H H15 -0.0638(14) 0.7870(13) 0.5322(8) 0.034(4) Uiso d . 1 1 . .
    H H2 0.4071(13) 1.0292(13) 0.7231(7) 0.028(4) Uiso d . 1 1 . .
    H H12 0.3371(15) 0.7847(13) 0.5480(8) 0.034(4) Uiso d . 1 1 . .
    H H13 0.2416(14) 0.6568(13) 0.4868(8) 0.032(4) Uiso d . 1 1 . .
    H H73 0.5522(17) 0.7131(15) 0.7416(10) 0.051(5) Uiso d . 1 1 . .
    H H72 0.5263(16) 0.6773(15) 0.6724(10) 0.048(5) Uiso d . 1 1 . .
    H H93 0.7376(17) 1.2026(16) 0.6754(9) 0.053(5) Uiso d . 1 1 . .
    H H71 0.4386(16) 0.6518(15) 0.7264(9) 0.043(5) Uiso d . 1 1 . .
    H H92 0.7571(18) 1.0823(17) 0.6561(9) 0.052(6) Uiso d . 1 1 . .
    H H91 0.7395(18) 1.1612(16) 0.6019(10) 0.057(6) Uiso d . 1 1 . .
loop_
    _atom_site_aniso_label
    _atom_site_aniso_U_11
    _atom_site_aniso_U_22
    _atom_site_aniso_U_33
    _atom_site_aniso_U_12
    _atom_site_aniso_U_13
    _atom_site_aniso_U_23
    N1 0.0192(4) 0.0201(5) 0.0156(4) -0.0034(3) -0.0001(3) -0.0012(3)
    N2 0.0226(5) 0.0219(5) 0.0223(4) -0.0002(4) -0.0016(4) 0.0028(4)
    O1 0.0209(4) 0.0408(6) 0.0351(5) -0.0038(4) -0.0069(4) 0.0116(4)
    O2 0.0306(5) 0.0260(5) 0.0313(4) -0.0092(4) -0.0024(4) 0.0040(4)
    O3 0.0235(4) 0.0328(5) 0.0219(4) -0.0027(4) 0.0024(3) -0.0044(3)
    O4 0.0226(4) 0.0287(5) 0.0282(4) -0.0085(4) 0.0013(3) -0.0080(4)
    F1 0.0303(4) 0.0427(5) 0.0349(4) 0.0047(3) 0.0050(3) -0.0139(4)
    F2 0.0706(7) 0.0358(5) 0.0493(6) 0.0292(5) -0.0191(5) -0.0091(4)
    F3 0.0184(4) 0.0833(8) 0.1107(10) 0.0122(5) -0.0119(5) -0.0622(8)
    C1 0.0222(5) 0.0272(6) 0.0162(5) -0.0026(4) -0.0030(4) 0.0019(4)
    C2 0.0199(5) 0.0206(5) 0.0157(4) -0.0035(4) 0.0002(4) -0.0033(4)
    C3 0.0191(5) 0.0176(5) 0.0178(4) -0.0020(4) -0.0002(4) -0.0017(4)
    C4 0.0169(5) 0.0184(5) 0.0185(5) -0.0004(4) 0.0001(4) -0.0024(4)
    C5 0.0172(5) 0.0215(5) 0.0174(4) -0.0020(4) 0.0016(4) -0.0021(4)
    C6 0.0223(5) 0.0235(6) 0.0161(5) -0.0027(4) 0.0010(4) 0.0000(4)
    C7 0.0309(7) 0.0268(7) 0.0352(7) 0.0057(5) -0.0003(5) 0.0065(5)
    C8 0.0207(5) 0.0195(5) 0.0189(5) -0.0022(4) -0.0014(4) 0.0009(4)
    C9 0.0232(6) 0.0457(9) 0.0367(7) -0.0127(6) 0.0005(5) -0.0083(6)
    C10 0.0202(6) 0.0376(8) 0.0448(8) 0.0082(5) -0.0101(5) -0.0172(6)
    C11 0.0182(5) 0.0191(5) 0.0174(5) -0.0019(4) -0.0003(4) -0.0009(4)
    C12 0.0186(5) 0.0255(6) 0.0274(5) -0.0036(4) 0.0050(4) -0.0062(4)
    C13 0.0254(6) 0.0226(6) 0.0257(5) -0.0034(5) 0.0065(4) -0.0061(4)
    C14 0.0262(6) 0.0228(6) 0.0231(5) -0.0045(5) -0.0024(4) -0.0039(4)
    C15 0.0198(5) 0.0290(6) 0.0307(6) 0.0000(5) -0.0065(5) -0.0059(5)
    C16 0.0185(5) 0.0234(6) 0.0254(5) 0.0036(4) -0.0044(4) -0.0048(4)
_geom_special_details
;
All e.s.d.'s (except the e.s.d. in the dihedral angle between two l.s. planes)
are estimated using the full covariance matrix. The cell e.s.d.'s are taken
into account individually in the estimation of e.s.d.'s in distances, angles
and torsion angles; correlations between e.s.d.'s in cell parameters are only
used when they are defined by crystal symmetry. An approximate (isotropic)
treatment of cell e.s.d.'s is used for estimating e.s.d.'s involving l.s.
planes.
;
loop_
    _geom_bond_atom_site_label_1
    _geom_bond_atom_site_label_2
    _geom_bond_site_symmetry_2
    _geom_bond_distance
    _geom_bond_publ_flag
    N1 C3 . 1.4578(14) ?
    N1 C4 . 1.4704(14) ?
    N1 H1 . 0.884(15) ?
    N2 C1 . 1.3766(16) ?
    N2 C6 . 1.3866(15) ?
    N2 C7 . 1.4545(16) ?
    O1 C1 . 1.2124(14) ?
    O2 C6 . 1.2089(15) ?
    O3 C8 . 1.2008(14) ?
    O4 C8 . 1.3375(14) ?
    O4 C9 . 1.4451(15) ?
    F1 C10 . 1.3406(17) ?
    F2 C10 . 1.3452(19) ?
    F3 C10 . 1.3357(16) ?
    C1 C2 . 1.5173(17) ?
    C2 C5 . 1.5437(15) ?
    C2 C3 . 1.5444(15) ?
    C2 H2 . 0.953(16) ?
    C3 C8 . 1.5157(16) ?
    C3 H3 . 0.997(16) ?
    C4 C11 . 1.5168(15) ?
    C4 C5 . 1.5633(15) ?
    C4 H4 . 1.002(15) ?
    C5 C6 . 1.5164(17) ?
    C5 H5 . 0.988(14) ?
    C7 H73 . 0.95(2) ?
    C7 H72 . 0.94(2) ?
    C7 H71 . 0.972(19) ?
    C9 H93 . 0.98(2) ?
    C9 H92 . 0.97(2) ?
    C9 H91 . 0.97(2) ?
    C10 C16 . 1.4990(17) ?
    C11 C12 . 1.3942(16) ?
    C11 C16 . 1.3984(15) ?
    C12 C13 . 1.3886(16) ?
    C12 H12 . 0.980(17) ?
    C13 C14 . 1.3852(17) ?
    C13 H13 . 0.950(17) ?
    C14 C15 . 1.3842(18) ?
    C14 H14 . 0.973(15) ?
    C15 C16 . 1.3923(17) ?
    C15 H15 . 0.936(17) ?
loop_
    _geom_angle_atom_site_label_1
    _geom_angle_atom_site_label_2
    _geom_angle_atom_site_label_3
    _geom_angle_site_symmetry_1
    _geom_angle_site_symmetry_3
    _geom_angle
    _geom_angle_publ_flag
    C3 N1 C4 . . 103.70(8) ?
    C3 N1 H1 . . 112.0(10) ?
    C4 N1 H1 . . 113.3(9) ?
    C1 N2 C6 . . 113.64(10) ?
    C1 N2 C7 . . 122.31(11) ?
    C6 N2 C7 . . 124.00(11) ?
    C8 O4 C9 . . 115.80(10) ?
    O1 C1 N2 . . 124.12(12) ?
    O1 C1 C2 . . 127.31(11) ?
    N2 C1 C2 . . 108.57(10) ?
    C1 C2 C5 . . 104.50(9) ?
    C1 C2 C3 . . 111.11(9) ?
    C5 C2 C3 . . 104.61(9) ?
    C1 C2 H2 . . 110.2(10) ?
    C5 C2 H2 . . 114.1(10) ?
    C3 C2 H2 . . 112.0(10) ?
    N1 C3 C8 . . 112.42(9) ?
    N1 C3 C2 . . 100.80(9) ?
    C8 C3 C2 . . 114.43(9) ?
    N1 C3 H3 . . 115.4(9) ?
    C8 C3 H3 . . 106.6(9) ?
    C2 C3 H3 . . 107.3(9) ?
    N1 C4 C11 . . 111.69(9) ?
    N1 C4 C5 . . 101.36(8) ?
    C11 C4 C5 . . 116.93(9) ?
    N1 C4 H4 . . 110.8(9) ?
    C11 C4 H4 . . 109.9(9) ?
    C5 C4 H4 . . 105.7(8) ?
    C6 C5 C2 . . 104.70(9) ?
    C6 C5 C4 . . 113.54(9) ?
    C2 C5 C4 . . 103.61(9) ?
    C6 C5 H5 . . 109.2(8) ?
    C2 C5 H5 . . 115.4(8) ?
    C4 C5 H5 . . 110.4(8) ?
    O2 C6 N2 . . 124.03(11) ?
    O2 C6 C5 . . 127.72(11) ?
    N2 C6 C5 . . 108.25(9) ?
    N2 C7 H73 . . 107.4(12) ?
    N2 C7 H72 . . 110.1(12) ?
    H73 C7 H72 . . 112.3(16) ?
    N2 C7 H71 . . 107.4(11) ?
    H73 C7 H71 . . 109.5(16) ?
    H72 C7 H71 . . 110.0(16) ?
    O3 C8 O4 . . 124.67(11) ?
    O3 C8 C3 . . 125.80(10) ?
    O4 C8 C3 . . 109.51(9) ?
    O4 C9 H93 . . 106.9(12) ?
    O4 C9 H92 . . 107.7(12) ?
    H93 C9 H92 . . 110.8(17) ?
    O4 C9 H91 . . 109.7(12) ?
    H93 C9 H91 . . 115.8(17) ?
    H92 C9 H91 . . 105.6(17) ?
    F3 C10 F1 . . 105.89(13) ?
    F3 C10 F2 . . 106.58(12) ?
    F1 C10 F2 . . 105.55(11) ?
    F3 C10 C16 . . 112.82(11) ?
    F1 C10 C16 . . 112.98(11) ?
    F2 C10 C16 . . 112.44(13) ?
    C12 C11 C16 . . 117.67(10) ?
    C12 C11 C4 . . 119.15(10) ?
    C16 C11 C4 . . 123.17(10) ?
    C13 C12 C11 . . 121.52(11) ?
    C13 C12 H12 . . 121.0(10) ?
    C11 C12 H12 . . 117.4(10) ?
    C14 C13 C12 . . 120.32(11) ?
    C14 C13 H13 . . 120.2(10) ?
    C12 C13 H13 . . 119.4(10) ?
    C15 C14 C13 . . 118.85(11) ?
    C15 C14 H14 . . 120.6(9) ?
    C13 C14 H14 . . 120.5(9) ?
    C14 C15 C16 . . 121.01(11) ?
    C14 C15 H15 . . 120.6(10) ?
    C16 C15 H15 . . 118.4(10) ?
    C15 C16 C11 . . 120.57(11) ?
    C15 C16 C10 . . 117.79(11) ?
    C11 C16 C10 . . 121.63(11) ?
loop_
    _geom_hbond_atom_site_label_D
    _geom_hbond_atom_site_label_H
    _geom_hbond_atom_site_label_A
    _geom_hbond_site_symmetry_A
    _geom_hbond_distance_DH
    _geom_hbond_distance_HA
    _geom_hbond_distance_DA
    _geom_hbond_angle_DHA
    N1 H1 O3 5_676 0.884(15) 2.363(15) 3.1738(13) 152.5(13)
_iucr_refine_instructions_details
;
TITL a in Pbca
CELL 0.71073  11.6168  12.7385  21.2429  90.000  90.000  90.000
ZERR    8.00   0.0004   0.0005   0.0008   0.000   0.000   0.000
LATT  1
SYMM 0.5-X, -Y, 0.5+Z
SYMM -X, 0.5+Y, 0.5-Z
SYMM 0.5+X, 0.5-Y, -Z
SFAC C H N O F
UNIT 128 120 16 32 24
TEMP -123
SIZE .35 .30 .25
EQIV $1 1-X, 2-Y, 1-Z
HTAB N1 O3_$1
L.S. 10
BOND $H
ACTA
FMAP 2
PLAN 6
OMIT -2 60
WGHT    0.059900    0.958000
FVAR       0.09513
N1    3    0.372323    0.967406    0.581210    11.00000    0.01924    0.02009 =
         0.01563   -0.00120   -0.00010   -0.00336
N2    3    0.435776    0.800896    0.700730    11.00000    0.02258    0.02189 =
         0.02232    0.00277   -0.00163   -0.00017
O1    4    0.597074    0.904011    0.702069    11.00000    0.02092    0.04085 =
         0.03510    0.01163   -0.00685   -0.00380
O2    4    0.252097    0.736556    0.691803    11.00000    0.03064    0.02600 =
         0.03127    0.00403   -0.00239   -0.00915
O3    4    0.605272    1.018724    0.567460    11.00000    0.02353    0.03285 =
         0.02191   -0.00439    0.00241   -0.00272
O4    4    0.596043    1.129621    0.649687    11.00000    0.02255    0.02870 =
         0.02817   -0.00800    0.00135   -0.00850
F1    5    0.023387    0.955357    0.662218    11.00000    0.03031    0.04271 =
         0.03487   -0.01389    0.00499    0.00465
F2    5    0.012906    1.040454    0.575627    11.00000    0.07064    0.03577 =
         0.04925   -0.00912   -0.01908    0.02919
F3    5   -0.113171    0.922648    0.597817    11.00000    0.01839    0.08328 =
         0.11068   -0.06223   -0.01193    0.01224
C1    1    0.493437    0.895189    0.697921    11.00000    0.02216    0.02716 =
         0.01615    0.00193   -0.00299   -0.00263
C2    1    0.406106    0.982257    0.688184    11.00000    0.01988    0.02062 =
         0.01573   -0.00330    0.00024   -0.00347
C3    1    0.426929    1.039761    0.625203    11.00000    0.01910    0.01761 =
         0.01776   -0.00168   -0.00017   -0.00203
C4    1    0.258209    0.948801    0.609007    11.00000    0.01695    0.01841 =
         0.01854   -0.00236    0.00014   -0.00036
C5    1    0.290531    0.924472    0.678938    11.00000    0.01720    0.02149 =
         0.01737   -0.00213    0.00160   -0.00196
C6    1    0.318218    0.809822    0.690767    11.00000    0.02231    0.02351 =
         0.01613   -0.00001    0.00097   -0.00268
C7    1    0.494997    0.701658    0.710632    11.00000    0.03088    0.02677 =
         0.03515    0.00655   -0.00034    0.00572
C8    1    0.552621    1.058703    0.609789    11.00000    0.02067    0.01949 =
         0.01892    0.00094   -0.00141   -0.00223
C9    1    0.718648    1.147316    0.645204    11.00000    0.02321    0.04573 =
         0.03674   -0.00831    0.00045   -0.01273
C10   1   -0.000834    0.944417    0.600864    11.00000    0.02021    0.03758 =
         0.04477   -0.01720   -0.01011    0.00824
C11   1    0.192307    0.864697    0.573567    11.00000    0.01817    0.01905 =
         0.01742   -0.00093   -0.00031   -0.00186
C12   1    0.253188    0.785155    0.543175    11.00000    0.01862    0.02545 =
         0.02741   -0.00620    0.00500   -0.00359
C13   1    0.197465    0.708898    0.507773    11.00000    0.02545    0.02264 =
         0.02575   -0.00609    0.00650   -0.00340
C14   1    0.078635    0.709628    0.502362    11.00000    0.02623    0.02284 =
         0.02310   -0.00389   -0.00238   -0.00451
C15   1    0.016665    0.785873    0.534091    11.00000    0.01976    0.02902 =
         0.03073   -0.00591   -0.00651    0.00002
C16   1    0.072214    0.863135    0.569115    11.00000    0.01846    0.02343 =
         0.02538   -0.00480   -0.00439    0.00355
H4    2    0.212170    1.015285    0.610280    11.00000    0.02304
H14   2    0.039450    0.657031    0.476967    11.00000    0.02402
H5    2    0.227748    0.946494    0.707424    11.00000    0.01831
H1    2    0.369250    0.993452    0.542677    11.00000    0.02109
H3    2    0.390152    1.110229    0.628575    11.00000    0.02455
H15   2   -0.063818    0.787037    0.532182    11.00000    0.03366
H2    2    0.407056    1.029212    0.723083    11.00000    0.02766
H12   2    0.337113    0.784696    0.547973    11.00000    0.03416
H13   2    0.241604    0.656782    0.486777    11.00000    0.03206
H73   2    0.552207    0.713089    0.741641    11.00000    0.05078
H72   2    0.526335    0.677310    0.672361    11.00000    0.04755
H93   2    0.737610    1.202557    0.675376    11.00000    0.05281
H71   2    0.438618    0.651804    0.726392    11.00000    0.04259
H92   2    0.757069    1.082293    0.656122    11.00000    0.05216
H91   2    0.739483    1.161196    0.601883    11.00000    0.05682
HKLF 4
REM  a in Pbca
REM R1 =  0.0412 for   3698 Fo > 4sig(Fo)  and  0.0522 for all   4585 data
REM    286 parameters refined using      0 restraints
END
WGHT      0.0600      0.9582
REM Highest difference peak  0.410,  deepest hole -0.358,  1-sigma level  0.050
Q1    1   0.0351  0.9021  0.5847  11.00000  0.05    0.41
Q2    1   0.2237  0.9043  0.5923  11.00000  0.05    0.41
Q3    1  -0.0926  0.9546  0.5598  11.00000  0.05    0.38
Q4    1   0.4887  1.0499  0.6153  11.00000  0.05    0.37
Q5    1   0.2190  0.8318  0.5524  11.00000  0.05    0.36
Q6    1   0.4480  0.9371  0.6889  11.00000  0.05    0.35
;
data_global
_journal_date_recd_electronic     2012-12-16
_journal_date_accepted     2012-12-20
_journal_name_full     'Acta Crystallographica, Section E'
_journal_year     2013
_journal_volume     69
_journal_issue      2
_journal_page_first     o161
_journal_page_last     o162
_journal_paper_category     QO
_journal_paper_doi     10.1107/S1600536812051471
_journal_coeditor_code     FF2094
_publ_contact_author_name     'Konstantin V. Kudryavtsev'
_publ_contact_author_address
;
Department of Chemistry, M.V. Lomonosov Moscow State University,
Leninskie Gory 1/3, Moscow 119991, Russian Federation
;
_publ_contact_author_email     kudr@org.chem.msu.ru
_publ_contact_author_fax     '+7-495-932-8846'
_publ_contact_author_phone     '+7-495-939-3564'
_publ_section_title
;\
(1<i>SR</i>,3<i>RS</i>,3a<i>SR</i>,6a<i>RS</i>)-Methyl
5-methyl-4,6-dioxo-3-[2-(trifluoromethyl)phenyl]octahydropyrrolo[3,4-\
<i>c</i>]pyrrole-1-carboxylate
;
loop_
    _publ_author_name
    _publ_author_footnote
    _publ_author_address
    'Kudryavtsev, Konstantin V.' .
;
Department of Chemistry, M.V. Lomonosov Moscow State University,
Leninskie Gory 1/3, Moscow 119991, Russian Federation
Institute of Physiologically Active Compounds,
Russian Academy of Sciences, Chernogolovka 142432, Moscow Region,
Russian Federation
;
    'Ivantcova, Polina M.' .
;
Department of Chemistry, M.V. Lomonosov Moscow State University,
Leninskie Gory 1/3, Moscow 119991, Russian Federation
;
    'Churakov, Andrei V.' .
;
Institute of General and Inorganic Chemistry,
Russian Academy of Sciences,
Leninskii prosp. 31, Moscow 119991, Russian Federation
;
