# Supplementary material for: (1SR,3RS,3aSR,6aRS)-Methyl 5-methyl-4,6-dioxo-3-[2-(trifluoro­meth­yl)phen­yl]octa­hydro­pyrrolo­[3,4-c]pyrrole-1-carboxyl­ate
Source: Acta Crystallogr Sect E Struct Rep Online. 2013 Jan 4;69(Pt 2):o161–2. doi: 10.1107/S1600536812051471 (PMC3569227; doi:10.1107/S1600536812051471)
Supplement: Supplementary file 2 [file e-69-0o161-Isup2.hkl]

# 
# h,k,l, Fc-squared, Fo-squared, sigma(Fo-squared) and status flag 
# 
data_I
_shelx_title ' a in Pbca' 
_shelx_refln_list_code          4 
_shelx_F_calc_maximum      333.59 
_exptl_crystal_F_000      1472.00 
_reflns_d_resolution_high  0.7108 
 
loop_ 
 _symmetry_equiv_pos_as_xyz 
 'x, y, z' 
 '-x+1/2, -y, z+1/2' 
 '-x, y+1/2, -z+1/2' 
 'x+1/2, -y+1/2, -z' 
 '-x, -y, -z' 
 'x-1/2, y, -z-1/2' 
 'x, -y-1/2, z-1/2' 
 '-x-1/2, y-1/2, z' 
 
_cell_length_a    11.6168 
_cell_length_b    12.7385 
_cell_length_c    21.2429 
_cell_angle_alpha  90.000 
_cell_angle_beta   90.000 
_cell_angle_gamma  90.000 
 
_shelx_F_squared_multiplier     1.000 
 
loop_ 
 _refln_index_h 
 _refln_index_k 
 _refln_index_l 
 _refln_F_squared_calc 
 _refln_F_squared_meas 
 _refln_F_squared_sigma 
 _refln_observed_status 
   2   0   0    38089.15    37088.32    604.41 o 
   4   0   0    16819.81    16691.92    270.35 o 
   6   0   0    17629.83    20862.86    339.89 o 
   8   0   0     5972.01     5433.87    100.01 o 
  10   0   0     8575.06     7826.89    201.12 o 
  12   0   0     1950.75     1768.37     46.88 o 
  14   0   0       14.91       10.75      9.39 o 
  16   0   0      840.34      958.83     39.07 o 
   2   1   0     1890.73     1800.99     20.05 o 
   4   1   0      406.25      377.63      6.55 o 
   6   1   0      224.09      226.13      5.42 o 
   8   1   0      238.49      261.41     13.56 o 
  10   1   0      545.82      454.03     13.95 o 
  12   1   0      225.59      172.00     10.74 o 
  14   1   0        3.58        0.03      5.10 o 
  16   1   0      617.04      745.03     23.88 o 
   0   2   0    19198.18    19693.53    460.82 o 
   2   2   0    36148.30    36950.97    424.15 o 
   4   2   0    12808.34    13900.60    157.66 o 
   6   2   0       10.41        8.29      2.76 o 
   8   2   0     3949.15     4006.47     47.12 o 
  10   2   0     2118.53     2209.58     36.46 o 
  12   2   0      599.18      491.86     24.09 o 
  14   2   0       23.00       14.29      6.17 o 
  16   2   0      232.09      299.68     17.25 o 
   2   3   0     6921.23     7329.99     84.79 o 
   4   3   0       46.03       47.89      3.25 o 
   6   3   0      456.54      461.44     11.03 o 
   8   3   0      590.81      631.50     14.90 o 
  10   3   0     2721.80     2479.11     41.60 o 
  12   3   0      178.66      152.70     10.35 o 
  14   3   0       48.75       57.42      8.20 o 
  16   3   0       16.49        3.51      6.61 o 
   0   4   0    11592.57    12092.74    196.90 o 
   2   4   0      575.37      548.50      9.10 o 
   4   4   0     4553.66     4509.69     55.35 o 
   6   4   0       12.44        9.58      3.19 o 
   8   4   0     2434.66     2247.40     44.18 o 
  10   4   0     1201.87     1099.47     28.87 o 
  12   4   0      289.99      295.49     13.49 o 
  14   4   0      155.55      165.11     12.42 o 
   2   5   0     3746.08     4141.27     50.04 o 
   4   5   0      101.42      123.51      5.01 o 
   6   5   0      683.67      697.05     19.13 o 
   8   5   0      178.00      199.36     13.39 o 
  10   5   0      184.11      177.64     18.43 o 
  12   5   0       35.85       50.97      8.89 o 
  14   5   0      589.19      641.90     32.00 o 
   0   6   0     1446.70     1465.06     32.04 o 
   2   6   0      131.96      194.57      4.72 o 
   4   6   0     2741.52     2952.06     46.69 o 
   6   6   0      178.19      205.78     16.09 o 
   8   6   0     2053.29     1968.46     36.70 o 
  10   6   0       62.80       69.77      8.63 o 
  12   6   0       11.91        9.78      5.85 o 
  14   6   0       51.16       50.99      9.53 o 
   2   7   0     4606.46     5144.07     59.13 o 
   4   7   0        2.82       -1.87      2.16 o 
   6   7   0      380.03      354.06     11.48 o 
   8   7   0      454.56      423.00     23.24 o 
  10   7   0       42.93       48.20     10.84 o 
  12   7   0       14.97        6.08      6.14 o 
  14   7   0       69.62       93.29     11.69 o 
   0   8   0     4258.00     4152.87    111.61 o 
   2   8   0     2361.80     2557.78     51.72 o 
   4   8   0     4045.47     4084.53     59.66 o 
   6   8   0     1672.77     1652.31     30.39 o 
   8   8   0      109.87      100.14     11.10 o 
  10   8   0      130.38      181.48     11.77 o 
  12   8   0       49.57       66.55      9.18 o 
  14   8   0      101.32      109.53     21.91 o 
   2   9   0      174.02      150.13     11.31 o 
   4   9   0      111.86      105.17     10.94 o 
   6   9   0     3435.15     3204.51    109.95 o 
   8   9   0     1184.89     1112.10     32.57 o 
  10   9   0      404.95      433.44     21.39 o 
  12   9   0      116.86      102.77     21.00 o 
  14   9   0      419.99      465.49     28.00 o 
   0  10   0      230.86      223.22     19.89 o 
   2  10   0       29.07       31.82      6.90 o 
   4  10   0     1982.86     1984.73    130.40 o 
   6  10   0      118.38       81.26     10.94 o 
   8  10   0       43.83       22.10     11.05 o 
  10  10   0      859.46      823.28     45.31 o 
  12  10   0       54.13       38.68     16.58 o 
   2  11   0       58.91       41.20      9.95 o 
   4  11   0      105.04       64.81     14.92 o 
   6  11   0     1586.40     1693.31     46.49 o 
   8  11   0        4.57        0.37     11.60 o 
  10  11   0       15.86       17.68     12.16 o 
  12  11   0       14.77       -1.11     13.26 o 
   0  12   0    10914.49    10778.89    272.95 o 
   2  12   0     2453.15     2285.42     55.46 o 
   4  12   0      894.94      805.62     29.29 o 
   6  12   0        0.90        0.85      6.61 o 
   8  12   0        2.12       -6.61      6.61 o 
  10  12   0       24.55       31.49     10.94 o 
  12  12   0      605.35      675.20     46.41 o 
   2  13   0      395.63      314.07     27.63 o 
   4  13   0      130.24      115.36     13.66 o 
   6  13   0        5.06       15.42      8.18 o 
   8  13   0        8.84        7.57      7.70 o 
  10  13   0       82.08       91.77     15.22 o 
   0  14   0      310.32      266.32     26.52 o 
   2  14   0      417.54      431.88     22.62 o 
   4  14   0       88.10       92.43     21.55 o 
   6  14   0      222.49      216.46     19.13 o 
   8  14   0      565.32      574.64     40.89 o 
  10  14   0       28.94       34.55     11.64 o 
   2  15   0        0.15       -6.61      6.61 o 
   4  15   0        6.63        4.81     12.71 o 
   6  15   0      234.31      229.82     20.70 o 
   8  15   0      264.22      256.16     22.62 o 
   0  16   0       84.95       98.35     21.00 o 
   2  16   0       63.70       59.54     12.50 o 
   4  16   0        1.66        5.93      8.49 o 
   6  16   0        0.56        1.59      8.96 o 
   2  17   0      519.85      563.51     29.29 o 
   4  17   0      221.80      270.19     23.44 o 
   1   1   1      328.66      327.63      3.56 o 
   2   1   1       64.67       43.51      1.30 o 
   3   1   1    19023.68    19108.85    145.76 o 
   4   1   1     2673.84     2666.50     24.03 o 
   5   1   1    14643.60    15221.65    110.68 o 
   6   1   1     1195.50     1188.04     12.21 o 
   7   1   1     4858.40     4740.74     43.51 o 
   8   1   1      255.25      262.78      6.68 o 
   9   1   1        0.77        3.69      2.37 o 
  10   1   1       60.63       68.58      5.70 o 
  11   1   1      273.99      231.86      7.94 o 
  12   1   1      276.37      244.97      8.54 o 
  13   1   1        5.27        4.48      3.40 o 
  14   1   1      115.96      114.81      7.35 o 
  15   1   1       71.63       61.11      6.32 o 
  16   1   1       24.10       30.56      6.21 o 
   0   2   1    20165.41    20478.32    213.60 o 
   1   2   1    12275.20    12649.39    101.91 o 
   2   2   1      369.56      373.90      4.72 o 
   3   2   1     1273.76     1228.42     11.36 o 
   4   2   1       50.54       59.96      2.40 o 
   5   2   1     2319.13     2590.55     23.02 o 
   6   2   1      553.53      530.06      7.57 o 
   7   2   1      227.44      254.56      5.20 o 
   8   2   1       41.20       23.67      2.43 o 
   9   2   1        6.22       -2.26      2.26 o 
  10   2   1      599.82      559.04     11.49 o 
  11   2   1       46.23       38.15      4.49 o 
  12   2   1       19.32        6.60      3.32 o 
  13   2   1        0.80       -2.49      3.12 o 
  14   2   1        9.47       10.00      4.10 o 
  15   2   1        0.72        5.13      4.38 o 
  16   2   1      183.89      224.18     12.27 o 
   1   3   1       48.36       64.23      1.73 o 
   2   3   1     2640.11     2933.36     25.33 o 
   3   3   1     2099.09     2129.29     19.47 o 
   4   3   1        2.37        7.28      1.56 o 
   5   3   1     6120.73     6105.84     49.49 o 
   6   3   1     1182.25     1139.86     13.65 o 
   7   3   1        4.07        7.38      1.79 o 
   8   3   1     3842.33     3773.73     36.91 o 
   9   3   1       55.37       56.97      4.18 o 
  10   3   1        3.50        2.79      2.85 o 
  11   3   1       97.94       94.44      5.73 o 
  12   3   1        9.76        8.69      3.39 o 
  13   3   1       49.09       47.07      5.16 o 
  14   3   1      179.14      187.86      8.91 o 
  15   3   1       27.36       23.42      5.24 o 
  16   3   1       36.45       33.70      6.13 o 
   0   4   1    15071.46    15965.59    198.10 o 
   1   4   1      353.82      382.01      4.42 o 
   2   4   1        1.09        9.57      1.21 o 
   3   4   1      220.92      261.60      4.76 o 
   4   4   1     2762.01     2979.49     31.17 o 
   5   4   1       29.66       16.41      2.05 o 
   6   4   1       45.51       40.42      2.99 o 
   7   4   1        4.91        1.42      2.05 o 
   8   4   1     7065.75     6759.75     60.93 o 
   9   4   1        0.00       -2.60      2.60 o 
  10   4   1     1828.33     1686.47     21.61 o 
  11   4   1        0.00       -1.69      2.82 o 
  12   4   1        0.80        4.20      3.27 o 
  13   4   1      186.58      188.34      9.93 o 
  14   4   1        4.69        2.04      3.81 o 
  15   4   1        2.29       -0.96      5.01 o 
   1   5   1     1674.16     1793.86     16.81 o 
   2   5   1     7573.61     8239.54     64.13 o 
   3   5   1    10146.15    10763.33     94.12 o 
   4   5   1     2726.08     3283.55     31.82 o 
   5   5   1     3759.22     3759.65     36.58 o 
   6   5   1       22.14       31.90      2.76 o 
   7   5   1     1377.97     1336.73     18.33 o 
   8   5   1      656.67      594.74     12.01 o 
   9   5   1       39.41       26.32      4.15 o 
  10   5   1     2070.98     2080.96     28.70 o 
  11   5   1       26.01       18.16      4.43 o 
  12   5   1        4.43       -0.69      3.89 o 
  13   5   1      157.61      174.30      9.45 o 
  14   5   1        0.24        4.05      4.80 o 
  15   5   1       90.08      103.38      8.77 o 
   0   6   1     1676.08     1737.86     30.38 o 
   1   6   1        1.00        0.58      0.81 o 
   2   6   1      637.42      720.20      7.97 o 
   3   6   1      310.04      404.28      9.35 o 
   4   6   1      352.68      441.78      8.81 o 
   5   6   1        4.41        1.21      1.64 o 
   6   6   1      242.08      273.39      6.88 o 
   7   6   1      385.77      362.28      7.98 o 
   8   6   1        0.02        0.24      4.04 o 
   9   6   1     4910.62     4649.89     52.19 o 
  10   6   1        8.48       10.64      3.79 o 
  11   6   1        9.29        4.10      3.64 o 
  12   6   1       36.38       40.74      5.79 o 
  13   6   1      139.44      145.41      8.96 o 
  14   6   1      130.97      136.67      9.27 o 
  15   6   1      276.75      309.34     13.43 o 
   1   7   1      885.89      776.27     19.68 o 
   2   7   1     2499.02     2733.82     22.59 o 
   3   7   1     1275.11     1431.24     14.32 o 
   4   7   1      411.27      382.38      6.77 o 
   5   7   1      505.78      526.42     10.01 o 
   6   7   1      201.84      185.75      6.71 o 
   7   7   1     3992.51     3898.42     43.30 o 
   8   7   1     1212.80     1159.89     18.25 o 
   9   7   1     2495.53     2388.17     31.11 o 
  10   7   1       47.40       30.93      5.44 o 
  11   7   1       16.38       17.34      4.20 o 
  12   7   1       33.07       36.42      6.07 o 
  13   7   1       13.12       22.81      5.20 o 
  14   7   1       75.88       72.33      7.54 o 
  15   7   1      371.44      418.87     15.10 o 
   0   8   1     1440.00     1425.84     28.07 o 
   1   8   1     3613.64     3501.35     43.29 o 
   2   8   1      481.66      508.75      8.01 o 
   3   8   1     2113.39     2144.48     26.52 o 
   4   8   1      493.49      433.36      7.08 o 
   5   8   1      256.23      329.78      6.87 o 
   6   8   1      245.77      275.31      7.50 o 
   7   8   1      764.01      720.88     12.94 o 
   8   8   1      279.10      256.95      8.32 o 
   9   8   1      555.69      513.37     11.93 o 
  10   8   1      411.88      389.62     16.32 o 
  11   8   1      272.17      292.33     16.31 o 
  12   8   1        1.62       -1.74      4.13 o 
  13   8   1       56.90       62.16      6.82 o 
  14   8   1      104.90      110.98      8.73 o 
   1   9   1     1288.70     1207.01     20.15 o 
   2   9   1      157.93      153.95      7.33 o 
   3   9   1       56.35       33.15      4.23 o 
   4   9   1      248.61      244.89      9.16 o 
   5   9   1       48.77       70.36      4.63 o 
   6   9   1      537.12      482.38     10.41 o 
   7   9   1      151.42      147.21      7.18 o 
   8   9   1      932.70      868.28     17.22 o 
   9   9   1      357.04      345.96     29.67 o 
  10   9   1       28.23       22.36      5.73 o 
  11   9   1      518.86      525.08     17.22 o 
  12   9   1        1.50        4.75      5.58 o 
  13   9   1        2.66        1.18      6.04 o 
  14   9   1       12.37        8.87      7.88 o 
   0  10   1     1285.63     1240.00     89.51 o 
   1  10   1      791.45      772.70     20.42 o 
   2  10   1      369.32      354.52     14.99 o 
   3  10   1     1320.66     1197.65     23.89 o 
   4  10   1       12.45       13.35      6.86 o 
   5  10   1       68.24       94.25     13.08 o 
   6  10   1      274.10      302.35     15.95 o 
   7  10   1      760.72      731.31     19.61 o 
   8  10   1       41.08       56.28     10.53 o 
   9  10   1      139.13      159.60     16.00 o 
  10  10   1      170.44      141.79     15.57 o 
  11  10   1      293.37      352.78     36.47 o 
  12  10   1       23.50       34.65     10.86 o 
  13  10   1      328.81      353.37     30.94 o 
   1  11   1      584.10      519.89     15.19 o 
   2  11   1      481.77      446.68     16.49 o 
   3  11   1      649.73      628.25     16.99 o 
   4  11   1        2.26       -1.71      3.99 o 
   5  11   1     1263.27     1081.14     24.17 o 
   6  11   1      928.53      784.25     20.71 o 
   7  11   1      252.37      256.94     13.24 o 
   8  11   1       28.80       24.41      6.34 o 
   9  11   1       17.05       17.67      6.96 o 
  10  11   1       18.84        0.63     11.05 o 
  11  11   1      424.79      479.02     29.84 o 
  12  11   1      104.25      123.24     16.41 o 
   0  12   1      959.62      958.27     85.09 o 
   1  12   1       40.18       46.48      6.60 o 
   2  12   1        2.77        9.89      4.63 o 
   3  12   1      296.74      300.57     19.62 o 
   4  12   1      104.41      115.31      9.37 o 
   5  12   1      454.67      435.56     15.33 o 
   6  12   1      272.02      227.90     13.88 o 
   7  12   1       81.81       76.08      8.67 o 
   8  12   1       60.11       61.79      8.37 o 
   9  12   1       23.13       24.59      6.63 o 
  10  12   1       11.40       -3.64      5.78 o 
  11  12   1       91.14      115.62     11.83 o 
  12  12   1       25.77       31.17      9.94 o 
   1  13   1       37.93       44.58      7.03 o 
   2  13   1      135.25      127.83      9.92 o 
   3  13   1      322.37      336.97     26.55 o 
   4  13   1        5.09       -4.48      4.48 o 
   5  13   1      644.30      607.30     18.79 o 
   6  13   1       14.83       12.34      5.92 o 
   7  13   1       66.49       52.66      8.29 o 
   8  13   1       10.49       10.87      6.65 o 
   9  13   1       23.10       28.61      7.52 o 
  10  13   1      280.10      331.01     17.54 o 
  11  13   1        0.09       -5.58      5.58 o 
   0  14   1       15.64       17.10      8.18 o 
   1  14   1       64.03       62.08      7.74 o 
   2  14   1      505.00      512.84     17.54 o 
   3  14   1       76.42       78.15      8.55 o 
   4  14   1      434.76      362.44     15.87 o 
   5  14   1      129.69       99.49      9.90 o 
   6  14   1       10.69       10.65      6.16 o 
   7  14   1        1.55        5.34      5.78 o 
   8  14   1        2.44        5.92      6.26 o 
   9  14   1       10.89       10.67      7.03 o 
  10  14   1      234.08      287.36     17.70 o 
   1  15   1       13.15        3.73      5.37 o 
   2  15   1       13.41        5.84      5.48 o 
   3  15   1       31.97       26.29      6.72 o 
   4  15   1       63.59       56.67      8.26 o 
   5  15   1       50.50       59.42      8.59 o 
   6  15   1       23.13       36.47      7.71 o 
   7  15   1       28.58       25.53      9.09 o 
   8  15   1        1.43        6.10      6.60 o 
   0  16   1      136.27      140.84     16.35 o 
   1  16   1      102.54      126.42     11.93 o 
   2  16   1      107.86      138.13     11.87 o 
   3  16   1       92.00       88.12      9.85 o 
   4  16   1       95.24      100.23     10.59 o 
   5  16   1       36.44       25.60      7.56 o 
   6  16   1      341.77      357.86     17.93 o 
   7  16   1        0.58        1.39      7.00 o 
   1  17   1       19.10       19.43      7.17 o 
   2  17   1       71.49       78.14      9.85 o 
   3  17   1      137.65      172.94     13.62 o 
   4  17   1       87.42      113.05     12.44 o 
   5  17   1       57.89       55.20      9.55 o 
   1   0   2    19679.31    20015.73    188.02 o 
   2   0   2      456.18      401.74      5.21 o 
   3   0   2     9897.04    10423.07     97.97 o 
   4   0   2     1651.32     1657.47     20.18 o 
   5   0   2     9761.13    10348.28    107.88 o 
   6   0   2      243.63      265.29      6.37 o 
   7   0   2     7543.84     8162.27     87.83 o 
   8   0   2       24.75       28.29      2.52 o 
   9   0   2     1500.81     1758.18     34.45 o 
  10   0   2       45.20       46.36      5.92 o 
  11   0   2      968.30      746.82     19.06 o 
  12   0   2      234.84      254.73     13.08 o 
  13   0   2       82.66       78.09     12.97 o 
  14   0   2       11.58        3.51      6.48 o 
  15   0   2       77.94       79.10      9.80 o 
  16   0   2      255.31      282.17     16.83 o 
   1   1   2     2705.83     2763.30     23.10 o 
   2   1   2    10997.56    11184.12     80.72 o 
   3   1   2      303.80      328.75      4.24 o 
   4   1   2       29.27       21.61      1.39 o 
   5   1   2     1315.19     1275.87     12.12 o 
   6   1   2     6706.08     7796.21     59.00 o 
   7   1   2      468.58      531.90      7.91 o 
   8   1   2       83.46       76.53      2.87 o 
   9   1   2      261.96      300.88      9.73 o 
  10   1   2      549.97      373.72      8.88 o 
  11   1   2        9.72        4.90      2.98 o 
  12   1   2       39.02       20.78      3.93 o 
  13   1   2       42.74       33.50      5.10 o 
  14   1   2        4.64        7.69      3.83 o 
  15   1   2        0.37       -2.62      4.03 o 
  16   1   2      485.09      542.28     17.39 o 
   0   2   2      202.21      240.71      3.88 o 
   1   2   2      105.19      129.75      2.44 o 
   2   2   2      353.85      347.64      4.57 o 
   3   2   2        6.83        7.92      0.95 o 
   4   2   2      141.04      156.05      3.09 o 
   5   2   2      113.47      126.77      5.80 o 
   6   2   2       73.01       75.87      3.04 o 
   7   2   2      917.04      911.75     10.27 o 
   8   2   2     1210.94     1223.71     15.04 o 
   9   2   2      160.35      158.34      6.09 o 
  10   2   2      242.35      199.71      7.16 o 
  11   2   2      114.60      111.90      6.18 o 
  12   2   2       13.60       10.12      3.49 o 
  13   2   2       69.52       46.83      5.59 o 
  14   2   2       17.60       19.40      4.57 o 
  15   2   2      649.89      733.38     17.75 o 
  16   2   2      256.64      255.15     11.37 o 
   1   3   2    16950.48    16568.09    119.61 o 
   2   3   2    10373.04    10953.56     88.48 o 
   3   3   2      137.84      180.95      3.54 o 
   4   3   2     3690.63     3955.43     34.51 o 
   5   3   2     2070.93     2350.01     21.54 o 
   6   3   2        3.08        0.70      1.41 o 
   7   3   2      346.87      298.27      6.55 o 
   8   3   2        0.09        6.30      2.42 o 
   9   3   2       52.23       42.88      3.73 o 
  10   3   2       66.15       73.82      5.90 o 
  11   3   2      103.80      127.51      6.48 o 
  12   3   2      341.77      304.19      9.55 o 
  13   3   2       35.90       33.72      4.69 o 
  14   3   2       16.55        9.19      4.11 o 
  15   3   2        8.91       12.27      4.65 o 
  16   3   2        1.76        3.56      4.96 o 
   0   4   2     6618.88     6848.39     71.42 o 
   1   4   2    12831.30    12639.95     91.50 o 
   2   4   2     2065.92     2111.63     19.24 o 
   3   4   2      743.88      744.95     10.01 o 
   4   4   2      645.59      610.64      8.08 o 
   5   4   2     2283.30     2463.75     25.50 o 
   6   4   2      124.11      131.38      4.47 o 
   7   4   2     3320.98     3426.01     34.95 o 
   8   4   2      798.16      758.89     12.23 o 
   9   4   2      735.70      659.66     11.75 o 
  10   4   2      906.12      881.25     14.43 o 
  11   4   2        3.96       -0.48      2.87 o 
  12   4   2        0.80       -0.11      3.10 o 
  13   4   2      344.54      384.08     11.12 o 
  14   4   2        0.52        4.94      4.41 o 
  15   4   2       17.38       15.03      5.59 o 
   1   5   2     1003.73      965.03      9.44 o 
   2   5   2     5967.86     6341.69     47.69 o 
   3   5   2     7400.36     7808.46     64.97 o 
   4   5   2     1076.85     1187.91     13.42 o 
   5   5   2       92.33       84.99      3.59 o 
   6   5   2       18.89       18.29      2.40 o 
   7   5   2     1217.60     1227.54     16.11 o 
   8   5   2        0.20       -2.30      2.30 o 
   9   5   2      499.00      449.89     12.25 o 
  10   5   2      104.69       89.48      6.67 o 
  11   5   2       86.87      107.64      7.06 o 
  12   5   2       54.74       61.80      6.15 o 
  13   5   2       44.39       37.66      5.66 o 
  14   5   2        3.73        1.61      4.78 o 
  15   5   2       10.65        6.65      5.44 o 
   0   6   2     2346.46     2321.95     30.99 o 
   1   6   2       89.94       96.10      3.25 o 
   2   6   2      504.27      545.98      6.49 o 
   3   6   2     7916.71     8221.24     64.82 o 
   4   6   2      100.47      107.21      3.48 o 
   5   6   2     1162.20     1187.61     17.53 o 
   6   6   2      326.11      309.05      7.52 o 
   7   6   2       16.39       13.33      2.63 o 
   8   6   2      408.13      399.81      8.89 o 
   9   6   2      314.70      333.52     15.32 o 
  10   6   2       87.55       98.20      9.23 o 
  11   6   2        1.79       -0.75      3.55 o 
  12   6   2        0.43        4.67      3.95 o 
  13   6   2        4.59        9.32      4.80 o 
  14   6   2        4.59        9.35      5.17 o 
  15   6   2      158.57      198.99     11.35 o 
   1   7   2       43.23       38.35      2.84 o 
   2   7   2        4.02        3.91      2.36 o 
   3   7   2     1897.99     2018.15     18.09 o 
   4   7   2       12.79       11.08      1.83 o 
   5   7   2       59.31       69.23      3.42 o 
   6   7   2       15.05       14.86      2.61 o 
   7   7   2      155.41      135.54      5.35 o 
   8   7   2      265.33      216.95      6.99 o 
   9   7   2       22.02        9.34      3.72 o 
  10   7   2      644.75      601.87     13.63 o 
  11   7   2       35.21       49.78      7.08 o 
  12   7   2        4.66       -0.94      4.12 o 
  13   7   2       70.20       92.31      8.98 o 
  14   7   2        3.79       -4.47      4.47 o 
  15   7   2        8.89        7.72      5.70 o 
   0   8   2        4.80       10.91      6.22 o 
   1   8   2      546.42      556.85     11.57 o 
   2   8   2       32.38       38.17      2.54 o 
   3   8   2       43.36       32.73      2.95 o 
   4   8   2       60.08       69.99      3.14 o 
   5   8   2      151.29      167.34      4.92 o 
   6   8   2      524.85      506.45      9.24 o 
   7   8   2        8.59       11.63      3.01 o 
   8   8   2      977.99      933.61     15.98 o 
   9   8   2        8.67       13.58      3.97 o 
  10   8   2        7.29        4.08      3.73 o 
  11   8   2       89.85      100.58      7.19 o 
  12   8   2       72.15       72.32      6.90 o 
  13   8   2      139.83      184.86      9.99 o 
  14   8   2       72.26       73.19      9.68 o 
   1   9   2     1828.74     1896.08     25.19 o 
   2   9   2      288.48      273.26      8.11 o 
   3   9   2       88.22       82.85      5.85 o 
   4   9   2       71.19       59.20      5.19 o 
   5   9   2       65.11       55.69      4.31 o 
   6   9   2      371.23      316.42     10.46 o 
   7   9   2     2900.99     2897.00     38.32 o 
   8   9   2      182.37      160.53      7.84 o 
   9   9   2       61.84       52.80      5.70 o 
  10   9   2      120.86      130.25     15.79 o 
  11   9   2      373.67      407.49     15.74 o 
  12   9   2        4.39       -2.73      5.33 o 
  13   9   2       82.69       91.08     10.08 o 
  14   9   2       30.94       33.75      9.72 o 
   0  10   2      774.80      705.85     19.56 o 
   1  10   2      326.91      303.09     13.07 o 
   2  10   2     1717.89     1668.22     38.17 o 
   3  10   2       32.05       32.42      4.48 o 
   4  10   2       39.56       52.25      5.53 o 
   5  10   2      108.03      103.84      7.23 o 
   6  10   2      215.51      183.82     10.48 o 
   7  10   2      304.30      250.52     12.92 o 
   8  10   2        8.86        1.63     12.71 o 
   9  10   2      273.72      257.19     19.13 o 
  10  10   2      169.98      174.63     17.19 o 
  11  10   2        1.82       11.85     19.89 o 
  12  10   2       45.63       67.13     13.22 o 
  13  10   2      116.83      127.78     23.76 o 
   1  11   2      985.34      912.98     20.71 o 
   2  11   2      331.93      304.11     18.50 o 
   3  11   2      228.31      177.00     10.90 o 
   4  11   2      252.30      214.81     11.01 o 
   5  11   2      100.36       98.20      8.37 o 
   6  11   2      501.69      434.09     15.05 o 
   7  11   2      186.95      196.86     11.85 o 
   8  11   2        2.73       -3.87      4.67 o 
   9  11   2        9.77       10.29      9.98 o 
  10  11   2      168.45      175.00     18.79 o 
  11  11   2        8.98        5.27     10.50 o 
  12  11   2       50.61       65.70     13.66 o 
   0  12   2     2017.13     1905.85     48.83 o 
   1  12   2      585.24      557.58     21.37 o 
   2  12   2      352.84      321.11     25.84 o 
   3  12   2      367.85      360.61     13.90 o 
   4  12   2      142.28      118.83      9.31 o 
   5  12   2      290.43      221.04     12.39 o 
   6  12   2      131.35      141.78     10.54 o 
   7  12   2       68.32       79.63      8.81 o 
   8  12   2        0.24        1.17      5.17 o 
   9  12   2      125.12      153.60     12.14 o 
  10  12   2       65.76       70.56      9.33 o 
  11  12   2        0.98       -6.34      6.34 o 
  12  12   2       16.62       11.91      8.61 o 
   1  13   2     1612.20     1461.24     38.28 o 
   2  13   2      885.09      874.58     22.09 o 
   3  13   2       50.52       41.64      6.89 o 
   4  13   2       14.32       10.96      5.42 o 
   5  13   2        1.15        2.21      4.97 o 
   6  13   2       32.29       18.14      5.92 o 
   7  13   2       36.15       21.14      6.69 o 
   8  13   2      268.54      286.58     15.44 o 
   9  13   2       11.90       22.19      7.15 o 
  10  13   2       80.32       84.72     10.63 o 
  11  13   2      322.57      405.94     19.87 o 
   0  14   2      949.22      938.76     33.60 o 
   1  14   2       28.81       28.63      6.48 o 
   2  14   2        1.27       -3.74      4.71 o 
   3  14   2      293.71      263.78     16.11 o 
   4  14   2       89.15       90.98      9.50 o 
   5  14   2       26.09       19.89      6.20 o 
   6  14   2       39.05       21.86      6.76 o 
   7  14   2        7.28        6.36      6.04 o 
   8  14   2       51.67       39.54      9.89 o 
   9  14   2      128.02      142.71     12.78 o 
  10  14   2        5.97        9.82      7.38 o 
   1  15   2       64.15       53.32      7.81 o 
   2  15   2       64.42       76.63      9.10 o 
   3  15   2       52.73       49.24      7.68 o 
   4  15   2       28.76       32.26      7.15 o 
   5  15   2       45.13       36.80      7.76 o 
   6  15   2      300.48      270.59     15.47 o 
   7  15   2       12.67       24.37      7.38 o 
   8  15   2        6.41       -1.15      6.04 o 
   0  16   2      382.62      372.68     24.22 o 
   1  16   2        1.86       -0.28      5.60 o 
   2  16   2       22.36       17.95      6.89 o 
   3  16   2      356.41      342.50     24.72 o 
   4  16   2       31.49       22.61      7.34 o 
   5  16   2       25.37       31.58      7.69 o 
   6  16   2        1.61       -1.66      5.89 o 
   7  16   2       12.68       10.72      7.15 o 
   1  17   2        1.28       -2.94      5.84 o 
   2  17   2      189.60      229.57     17.23 o 
   3  17   2       10.91       22.54      7.47 o 
   4  17   2        0.10       -6.17      6.34 o 
   5  17   2       26.74       26.55      8.39 o 
   1   1   3     8339.99     8912.36     71.88 o 
   2   1   3       57.42       64.72      2.14 o 
   3   1   3     3620.62     3691.74     25.66 o 
   4   1   3      755.36      727.18      7.23 o 
   5   1   3     2887.19     3096.02     25.76 o 
   6   1   3     7419.13     8004.98     60.61 o 
   7   1   3     6115.04     6527.40     53.40 o 
   8   1   3      142.63      182.51      4.29 o 
   9   1   3      105.90       99.40      5.64 o 
  10   1   3      416.45      323.82     10.03 o 
  11   1   3      338.27      315.49     10.70 o 
  12   1   3      153.82      117.07      6.56 o 
  13   1   3      234.28      233.94      9.12 o 
  14   1   3        3.93        1.52      3.71 o 
  15   1   3        2.16       -1.57      4.13 o 
  16   1   3       30.51       45.14      6.46 o 
   0   2   3      805.17      922.54     11.25 o 
   1   2   3    13155.75    13212.47    100.67 o 
   2   2   3     2074.21     2256.63     19.92 o 
   3   2   3      457.18      455.96      5.32 o 
   4   2   3        1.21        0.45      0.94 o 
   5   2   3     3245.42     3404.96     27.55 o 
   6   2   3      201.84      169.98      3.40 o 
   7   2   3     1312.67     1252.69     13.13 o 
   8   2   3      952.19      946.21     11.08 o 
   9   2   3      239.42      204.12      6.69 o 
  10   2   3        7.08        1.78      2.78 o 
  11   2   3      183.31      158.06      7.00 o 
  12   2   3        0.38       -1.68      3.04 o 
  13   2   3       56.37       62.99      5.61 o 
  14   2   3       15.06       15.62      4.35 o 
  15   2   3      108.57      117.95      7.97 o 
  16   2   3      487.60      503.27     18.70 o 
   1   3   3     3656.51     3777.97     30.07 o 
   2   3   3     2518.12     2695.23     23.68 o 
   3   3   3        7.82       12.35      1.95 o 
   4   3   3      500.63      458.23      7.95 o 
   5   3   3      431.54      508.68      6.73 o 
   6   3   3      539.83      588.10      8.32 o 
   7   3   3      105.30       91.30      3.80 o 
   8   3   3       10.82       18.49      2.25 o 
   9   3   3      114.38      113.79      5.39 o 
  10   3   3      225.43      203.28      7.25 o 
  11   3   3       14.13        1.57      2.98 o 
  12   3   3      260.79      252.14     10.25 o 
  13   3   3       53.39       64.48      5.70 o 
  14   3   3      110.54      116.01      7.35 o 
  15   3   3       32.16       28.75      5.33 o 
  16   3   3      159.06      180.70     10.14 o 
   0   4   3     3625.37     3823.38     41.16 o 
   1   4   3      922.17      890.37      8.40 o 
   2   4   3     7308.34     7396.73     57.69 o 
   3   4   3     6141.70     7045.79     58.73 o 
   4   4   3     4616.37     4923.57     42.71 o 
   5   4   3     1889.84     1958.24     20.42 o 
   6   4   3        2.19        6.19      1.94 o 
   7   4   3      222.81      236.68      6.26 o 
   8   4   3      451.47      445.71      8.55 o 
   9   4   3     5444.50     5342.93     50.63 o 
  10   4   3        1.82        0.64      2.77 o 
  11   4   3      270.58      213.06      7.83 o 
  12   4   3      183.06      188.87      8.12 o 
  13   4   3      229.03      237.12      9.97 o 
  14   4   3       20.44       26.28      5.15 o 
  15   4   3       30.16       27.22      6.23 o 
   1   5   3     3200.60     3223.75     28.36 o 
   2   5   3     3032.35     3191.47     25.59 o 
   3   5   3       79.75      138.55      5.69 o 
   4   5   3     1608.49     1750.30     17.78 o 
   5   5   3       73.17       92.00      3.71 o 
   6   5   3     1011.14      983.74     15.25 o 
   7   5   3      199.80      161.41      5.68 o 
   8   5   3      500.83      515.57      9.97 o 
   9   5   3     1623.28     1570.88     22.91 o 
  10   5   3        6.13       10.64      3.69 o 
  11   5   3      134.22      131.84      7.62 o 
  12   5   3      470.39      460.85     14.50 o 
  13   5   3       30.02       32.78      5.39 o 
  14   5   3       38.63       29.87      7.00 o 
  15   5   3        0.62        3.99      5.21 o 
   0   6   3        3.53       22.77      4.79 o 
   1   6   3      738.47      813.02     10.82 o 
   2   6   3     1670.74     1750.00     16.31 o 
   3   6   3     1555.01     1784.77     16.92 o 
   4   6   3      704.13      725.85      9.48 o 
   5   6   3      152.36      146.13      4.32 o 
   6   6   3       52.97       55.59      3.49 o 
   7   6   3     2487.37     2471.61     27.44 o 
   8   6   3     8468.57     8266.48     77.40 o 
   9   6   3      636.74      609.62     13.07 o 
  10   6   3        0.36       -3.09      3.09 o 
  11   6   3       17.92       13.92      4.13 o 
  12   6   3      173.35      196.46      9.45 o 
  13   6   3      128.31      144.36     11.37 o 
  14   6   3       65.94       62.46      7.01 o 
  15   6   3       31.26       35.44      6.67 o 
   1   7   3      633.98      647.05      9.40 o 
   2   7   3     3776.13     3948.36     31.51 o 
   3   7   3      111.41      141.81      4.75 o 
   4   7   3       53.23       68.08      2.98 o 
   5   7   3       75.44       84.54      3.85 o 
   6   7   3      706.69      748.33     12.21 o 
   7   7   3       75.07       73.79      4.43 o 
   8   7   3     3008.41     3021.80     33.19 o 
   9   7   3      604.72      530.21     12.21 o 
  10   7   3        1.76        7.04      4.04 o 
  11   7   3      366.47      354.06     11.19 o 
  12   7   3      189.26      178.07      9.32 o 
  13   7   3       89.84       81.18      7.34 o 
  14   7   3       50.42       51.49      6.79 o 
   0   8   3      940.34      926.96     21.05 o 
   1   8   3      476.11      444.05     12.41 o 
   2   8   3      398.39      447.72      8.66 o 
   3   8   3       88.86      109.52      3.25 o 
   4   8   3      878.49      886.62     10.30 o 
   5   8   3      620.86      598.37      9.28 o 
   6   8   3       23.66       24.81      2.94 o 
   7   8   3      742.76      681.04     14.48 o 
   8   8   3      423.82      409.82     10.41 o 
   9   8   3     1670.65     1678.92     24.39 o 
  10   8   3       28.18       24.03      4.37 o 
  11   8   3      109.28      102.41      7.19 o 
  12   8   3      112.07      110.94      7.95 o 
  13   8   3      889.85      964.01     20.35 o 
  14   8   3       56.29       67.27      8.46 o 
   1   9   3      940.30      873.29     15.03 o 
   2   9   3      142.98      129.85      8.07 o 
   3   9   3     1770.93     1748.48     24.05 o 
   4   9   3        1.36        4.77      2.32 o 
   5   9   3       41.62       57.30      3.97 o 
   6   9   3      417.51      414.92      9.00 o 
   7   9   3     1458.21     1469.05     21.24 o 
   8   9   3      238.21      247.47      8.48 o 
   9   9   3      298.63      310.00     11.03 o 
  10   9   3        0.14        1.72      4.77 o 
  11   9   3      352.39      376.92     15.18 o 
  12   9   3       57.00       61.95      8.21 o 
  13   9   3        1.17       -6.00      6.00 o 
  14   9   3       56.77       61.70     11.45 o 
   0  10   3      131.07      121.42     12.54 o 
   1  10   3      370.12      317.74      9.24 o 
   2  10   3      926.60      838.04     15.33 o 
   3  10   3     1905.05     1769.23     27.47 o 
   4  10   3      258.33      217.76     14.14 o 
   5  10   3      175.70      169.47      9.07 o 
   6  10   3        9.30       13.34      4.09 o 
   7  10   3       87.00       75.38      7.56 o 
   8  10   3      237.03      212.97     18.79 o 
   9  10   3      215.30      211.16     17.57 o 
  10  10   3      477.91      442.95     24.60 o 
  11  10   3       53.67       48.32     11.64 o 
  12  10   3       44.18       28.73     10.94 o 
  13  10   3       85.16       59.31     13.22 o 
   1  11   3       51.33       46.70      4.94 o 
   2  11   3      140.14      141.05      8.07 o 
   3  11   3        0.02       -2.38      3.42 o 
   4  11   3      216.72      186.75      9.25 o 
   5  11   3      475.42      423.07     12.72 o 
   6  11   3      249.36      215.15     12.01 o 
   7  11   3       45.73       61.80      7.97 o 
   8  11   3       30.70       41.84      7.22 o 
   9  11   3        1.36        7.23      7.96 o 
  10  11   3       16.06       19.89      8.96 o 
  11  11   3       50.55       51.94     12.50 o 
  12  11   3      173.11      170.28     27.63 o 
   0  12   3     2416.05     2247.72     77.36 o 
   1  12   3        5.20       -3.71      3.99 o 
   2  12   3        0.12        0.50      4.26 o 
   3  12   3       41.16       43.95      7.57 o 
   4  12   3       87.05       65.75      7.41 o 
   5  12   3        0.01       -1.74      4.54 o 
   6  12   3      143.28      146.26     10.63 o 
   7  12   3       10.88       18.97      5.90 o 
   8  12   3       75.06       85.38      9.37 o 
   9  12   3        4.25        9.19      5.92 o 
  10  12   3      390.24      424.88     18.64 o 
  11  12   3       88.14      101.47     13.18 o 
  12  12   3      585.42      708.67     29.10 o 
   1  13   3       49.61       69.34      7.98 o 
   2  13   3       27.69       21.34      5.78 o 
   3  13   3       10.14       11.73      5.90 o 
   4  13   3        3.68       -4.36      4.37 o 
   5  13   3      299.18      308.08     14.35 o 
   6  13   3       14.20       14.16      7.24 o 
   7  13   3        5.98        6.18      7.18 o 
   8  13   3       42.30       58.81      8.67 o 
   9  13   3      154.38      162.85     20.42 o 
  10  13   3       10.80       13.52      7.08 o 
  11  13   3       48.76       62.85     10.48 o 
   0  14   3       95.18       75.30     12.09 o 
   1  14   3      572.26      607.60     19.94 o 
   2  14   3        8.66        5.77      5.05 o 
   3  14   3       31.45       28.46      7.26 o 
   4  14   3       23.45       14.48      5.89 o 
   5  14   3      212.75      185.92     12.56 o 
   6  14   3        3.83        1.05      5.23 o 
   7  14   3       30.92       20.25      9.15 o 
   8  14   3      216.25      213.72     14.50 o 
   9  14   3       15.68       21.37      7.81 o 
  10  14   3      454.82      495.86     21.41 o 
   1  15   3        0.05        3.54      5.48 o 
   2  15   3      802.32      831.35     49.15 o 
   3  15   3       77.51       93.37     14.36 o 
   4  15   3       66.31       66.63      8.59 o 
   5  15   3        2.24        0.68      5.60 o 
   6  15   3       36.48       19.67      7.03 o 
   7  15   3      127.08      119.72     11.67 o 
   8  15   3       59.54       56.98      9.53 o 
   0  16   3       15.82       -8.18      8.18 o 
   1  16   3      446.17      462.73     18.87 o 
   2  16   3      272.28      301.63     19.46 o 
   3  16   3       18.63       28.42      7.17 o 
   4  16   3       21.87       22.56      7.59 o 
   5  16   3       49.18       56.06      9.08 o 
   6  16   3      196.14      224.67     15.63 o 
   7  16   3       86.33       90.40     11.30 o 
   1  17   3        2.21        7.06      6.61 o 
   2  17   3       27.54       29.78      9.73 o 
   3  17   3       11.06       14.47      7.28 o 
   4  17   3       16.39       14.00      7.30 o 
   0   0   4    30681.32    29433.41    479.78 o 
   1   0   4      399.28      463.11      6.24 o 
   2   0   4      603.46      579.39      7.32 o 
   3   0   4      738.36      675.13      9.42 o 
   4   0   4      155.82      145.00      4.04 o 
   5   0   4     1206.80     1150.55     14.06 o 
   6   0   4      813.05      895.61     13.97 o 
   7   0   4       72.07       75.40      4.24 o 
   8   0   4     1560.96     1682.17     23.67 o 
   9   0   4        4.01       -3.00      3.00 o 
  10   0   4       35.91       67.36      6.60 o 
  11   0   4      138.88      132.12     10.37 o 
  12   0   4      255.38      178.12     11.03 o 
  13   0   4       30.12       38.07      6.76 o 
  14   0   4        6.37        9.48      5.73 o 
  15   0   4       37.68       45.32      8.37 o 
  16   0   4        6.23       -0.74      7.10 o 
   1   1   4    34378.49    35214.49    309.71 o 
   2   1   4    10612.73    11093.99     73.13 o 
   3   1   4      252.31      206.44      2.95 o 
   4   1   4       36.12       35.10      1.51 o 
   5   1   4      943.33      984.83      8.82 o 
   6   1   4       64.95       96.71      2.94 o 
   7   1   4      523.70      687.87     10.57 o 
   8   1   4     1668.09     1813.71     22.09 o 
   9   1   4        0.24        1.13      2.20 o 
  10   1   4      164.04      152.76      6.44 o 
  11   1   4     1253.22     1008.15     16.16 o 
  12   1   4      130.93      110.57      6.63 o 
  13   1   4        6.16        1.67      3.39 o 
  14   1   4       20.85       20.93      4.54 o 
  15   1   4      444.60      464.47     14.55 o 
  16   1   4        4.00        1.63      4.90 o 
   0   2   4   111279.27   108446.53   1117.23 o 
   1   2   4       50.74       59.69      2.52 o 
   2   2   4     8769.68     8733.63     71.20 o 
   3   2   4     3719.84     3974.70     32.28 o 
   4   2   4     4998.20     5015.46     38.52 o 
   5   2   4       31.35       35.68      2.01 o 
   6   2   4      152.83      175.11      3.30 o 
   7   2   4       99.02      115.10      4.85 o 
   8   2   4      343.86      356.47      6.29 o 
   9   2   4      315.15      340.63      8.04 o 
  10   2   4       21.45       21.43      3.56 o 
  11   2   4     1539.27     1381.25     21.72 o 
  12   2   4      193.44      191.66      8.09 o 
  13   2   4      243.08      245.11      9.31 o 
  14   2   4       20.72       27.32      4.86 o 
  15   2   4      198.80      213.99      9.99 o 
  16   2   4      432.49      493.52     14.64 o 
   1   3   4       18.87       13.13      1.42 o 
   2   3   4     2964.69     2841.25     25.10 o 
   3   3   4     5968.50     6363.88     53.27 o 
   4   3   4      155.63      173.07      4.07 o 
   5   3   4     3464.68     3223.87     28.08 o 
   6   3   4     1815.88     1929.91     17.89 o 
   7   3   4     1397.23     1330.47     14.98 o 
   8   3   4      793.50      836.19     10.61 o 
   9   3   4      628.91      588.88     10.93 o 
  10   3   4      557.65      461.50     11.46 o 
  11   3   4      436.25      393.41      9.76 o 
  12   3   4       21.43       14.59      3.84 o 
  13   3   4       12.21        9.14      4.07 o 
  14   3   4       21.94       18.40      4.89 o 
  15   3   4        4.93       -0.09      4.25 o 
   0   4   4     4726.63     4718.83     50.47 o 
   1   4   4    10932.82    12157.73     88.29 o 
   2   4   4     1605.61     1565.32     14.51 o 
   3   4   4     6353.53     6948.11     58.15 o 
   4   4   4      320.64      353.95      6.08 o 
   5   4   4     2250.11     2402.46     26.79 o 
   6   4   4      779.31      844.15     10.96 o 
   7   4   4     2384.07     2563.44     27.85 o 
   8   4   4       42.96       51.81      3.73 o 
   9   4   4     2690.60     2556.03     26.04 o 
  10   4   4      297.24      240.20      7.73 o 
  11   4   4       16.58       24.87      3.86 o 
  12   4   4        3.70        5.03      3.48 o 
  13   4   4      460.70      442.80     12.38 o 
  14   4   4        5.04        1.67      4.31 o 
  15   4   4        2.31       -1.25      4.92 o 
   1   5   4     1095.57     1100.15     10.38 o 
   2   5   4      279.75      350.47      5.54 o 
   3   5   4     1548.86     1435.45     14.93 o 
   4   5   4       81.67      116.06      3.62 o 
   5   5   4     3918.91     3939.72     35.87 o 
   6   5   4       35.83       34.27      2.71 o 
   7   5   4      810.75      858.31     12.93 o 
   8   5   4       70.03       74.24      4.53 o 
   9   5   4      714.25      672.04     13.74 o 
  10   5   4       50.05       44.67      5.03 o 
  11   5   4       82.13       80.89      6.37 o 
  12   5   4        0.42       -1.30      4.04 o 
  13   5   4        4.01       10.82      4.58 o 
  14   5   4      230.38      237.93     11.32 o 
  15   5   4      161.88      171.51     10.89 o 
   0   6   4      169.61      193.54      6.62 o 
   1   6   4      474.92      509.44      8.07 o 
   2   6   4      330.20      314.99      5.49 o 
   3   6   4     4645.54     5008.77     41.29 o 
   4   6   4       20.61       10.54      1.70 o 
   5   6   4      172.66      164.59      5.12 o 
   6   6   4        9.47        4.91      1.99 o 
   7   6   4       67.41       61.48      4.03 o 
   8   6   4       88.54       97.08      6.11 o 
   9   6   4      373.65      411.59     10.74 o 
  10   6   4       32.82       30.01      4.50 o 
  11   6   4        2.32        1.88      3.64 o 
  12   6   4       27.53       34.66      6.40 o 
  13   6   4      592.39      607.18     16.89 o 
  14   6   4       32.41       30.28      6.12 o 
  15   6   4        6.49       -1.17      5.11 o 
   1   7   4     1354.39     1243.88     11.80 o 
   2   7   4      307.42      318.91      5.39 o 
   3   7   4     1287.53     1344.77     13.44 o 
   4   7   4     1153.81     1236.76     13.48 o 
   5   7   4     1432.11     1520.30     19.19 o 
   6   7   4       18.92       23.78      2.95 o 
   7   7   4     1228.33     1139.73     15.92 o 
   8   7   4        3.17        2.64      2.95 o 
   9   7   4      447.39      428.94     10.94 o 
  10   7   4       88.90       90.88      6.96 o 
  11   7   4      137.73      158.50      8.47 o 
  12   7   4       73.69       83.94      6.94 o 
  13   7   4        0.30       -4.24      4.24 o 
  14   7   4       51.31       59.49      7.22 o 
   0   8   4       71.64       71.23      4.63 o 
   1   8   4      807.16      873.23     21.93 o 
   2   8   4      235.89      245.97      5.16 o 
   3   8   4     1123.40     1135.82     13.48 o 
   4   8   4      877.22      972.93     11.21 o 
   5   8   4       24.01       33.38      2.67 o 
   6   8   4       55.57       61.75      3.99 o 
   7   8   4     1271.30     1172.94     16.54 o 
   8   8   4      247.70      247.31      7.65 o 
   9   8   4     1414.82     1362.94     21.42 o 
  10   8   4      301.97      297.89     12.52 o 
  11   8   4       60.79       52.68      5.78 o 
  12   8   4        0.17        0.04      4.22 o 
  13   8   4      248.89      271.10     11.81 o 
  14   8   4        1.83       -2.51      5.34 o 
   1   9   4     4062.55     3951.24     44.66 o 
   2   9   4      238.24      224.38     11.29 o 
   3   9   4      295.69      319.42      7.64 o 
   4   9   4      133.49      144.94      5.20 o 
   5   9   4     1283.15     1274.28     20.70 o 
   6   9   4      199.19      200.24      6.56 o 
   7   9   4      358.85      372.04      9.63 o 
   8   9   4        2.06       -1.00      3.19 o 
   9   9   4      445.46      443.50     12.79 o 
  10   9   4       77.69       75.90      7.04 o 
  11   9   4       33.29       44.45      7.22 o 
  12   9   4       65.06       75.16      8.81 o 
  13   9   4        5.74       13.41      8.56 o 
   0  10   4    11447.50    11288.24    159.92 o 
   1  10   4      148.06      126.19      6.61 o 
   2  10   4      898.01      883.99     15.93 o 
   3  10   4      526.97      494.92     11.63 o 
   4  10   4     1397.24     1338.92     23.12 o 
   5  10   4       43.33       58.90      8.21 o 
   6  10   4      157.76      125.41      8.03 o 
   7  10   4      362.96      308.67     12.68 o 
   8  10   4       14.81       14.21      5.33 o 
   9  10   4      367.71      380.53     30.94 o 
  10  10   4       88.83      100.38     14.07 o 
  11  10   4        5.49        6.63      8.18 o 
  12  10   4      285.03      310.21     59.67 o 
  13  10   4       84.16      105.31     16.35 o 
   1  11   4      903.03      851.89     16.16 o 
   2  11   4       25.61       19.74      3.89 o 
   3  11   4      209.72      179.17      9.27 o 
   4  11   4       67.40       66.50      8.49 o 
   5  11   4        2.94        8.23      4.09 o 
   6  11   4      193.54      205.89     10.35 o 
   7  11   4       40.57       31.20      6.83 o 
   8  11   4       39.43       31.16      7.34 o 
   9  11   4        3.52        7.90      6.73 o 
  10  11   4       17.60       32.67      8.49 o 
  11  11   4      517.94      580.08     29.29 o 
  12  11   4      116.43      155.10     18.70 o 
   0  12   4       86.63       68.03      8.49 o 
   1  12   4     1562.75     1465.53     23.46 o 
   2  12   4      144.63      143.08      8.67 o 
   3  12   4      199.43      183.12      9.58 o 
   4  12   4        5.72       -0.90      3.73 o 
   5  12   4       49.91       44.04      5.86 o 
   6  12   4      118.25      103.51      8.16 o 
   7  12   4      320.94      284.47     14.35 o 
   8  12   4       57.27       59.09      8.14 o 
   9  12   4       42.82       34.98      7.31 o 
  10  12   4       61.17       65.36      9.33 o 
  11  12   4       92.20      103.70     11.12 o 
   1  13   4        0.57       -4.31      4.31 o 
   2  13   4      209.40      203.69     12.76 o 
   3  13   4       21.29       19.32      5.60 o 
   4  13   4       87.95       80.92      8.69 o 
   5  13   4      621.88      591.10     26.32 o 
   6  13   4      352.10      369.68     18.81 o 
   7  13   4        0.01        4.48      6.32 o 
   8  13   4       33.63       40.03      7.56 o 
   9  13   4      279.82      303.84     18.68 o 
  10  13   4        0.07       -4.41      6.37 o 
  11  13   4       52.79       65.30     10.59 o 
   0  14   4      505.30      472.58     23.82 o 
   1  14   4       86.94       54.58      7.56 o 
   2  14   4       90.75       93.70      9.22 o 
   3  14   4      118.98      118.73     10.17 o 
   4  14   4       18.55       23.14      6.45 o 
   5  14   4      282.98      261.55     14.36 o 
   6  14   4        0.57       -3.14      5.23 o 
   7  14   4       87.70       97.57     11.80 o 
   8  14   4        0.43       -4.15      5.89 o 
   9  14   4        5.63        3.67      6.54 o 
   1  15   4      425.63      399.97     20.44 o 
   2  15   4      133.17      136.65     11.14 o 
   3  15   4        2.76       12.36      6.26 o 
   4  15   4        1.01        2.92      6.90 o 
   5  15   4       81.26       87.03      9.61 o 
   6  15   4       28.92       17.66      6.89 o 
   7  15   4       58.58       61.20     14.20 o 
   8  15   4       23.83       13.54      7.31 o 
   0  16   4      283.29      285.66     21.88 o 
   1  16   4      172.74      197.12     18.02 o 
   2  16   4        6.59       19.83      6.82 o 
   3  16   4        9.33       26.07      7.26 o 
   4  16   4       57.82       55.33      8.97 o 
   5  16   4        2.04       -1.84      6.04 o 
   6  16   4       23.83       31.03      8.08 o 
   7  16   4        0.01        5.03      6.86 o 
   1  17   4      342.05      369.28     17.95 o 
   2  17   4        4.08       12.25      7.03 o 
   3  17   4      176.69      192.22     14.99 o 
   4  17   4       49.17       65.78     10.21 o 
   1   1   5    14022.71    14480.31    109.67 o 
   2   1   5      645.26      751.31      6.61 o 
   3   1   5        0.86       -0.07      0.72 o 
   4   1   5       24.51       29.86      1.53 o 
   5   1   5      472.22      524.53      5.82 o 
   6   1   5       76.08      131.80      4.49 o 
   7   1   5        0.27        1.59      1.23 o 
   8   1   5      646.53      622.90      8.68 o 
   9   1   5     2118.15     2044.62     23.73 o 
  10   1   5      683.23      630.84     11.76 o 
  11   1   5     3297.64     3001.56     42.83 o 
  12   1   5        2.38        4.95      3.27 o 
  13   1   5        1.46       -1.43      3.39 o 
  14   1   5        1.16        3.38      3.73 o 
  15   1   5       35.90       30.46      5.45 o 
  16   1   5       34.95       43.51      6.77 o 
   0   2   5    12062.08    13196.98    134.42 o 
   1   2   5     1349.16     1462.69     12.92 o 
   2   2   5     1440.79     1302.78     12.88 o 
   3   2   5       29.79       22.66      1.54 o 
   4   2   5     1518.14     1582.23     14.27 o 
   5   2   5      425.00      463.38      5.58 o 
   6   2   5     4658.11     5020.49     35.98 o 
   7   2   5      641.79      689.24      7.69 o 
   8   2   5      268.49      248.12      6.04 o 
   9   2   5      306.61      283.34      7.65 o 
  10   2   5       26.28       20.84      3.48 o 
  11   2   5      383.86      378.61      9.67 o 
  12   2   5      103.49       91.63      6.08 o 
  13   2   5        0.00        7.39      4.12 o 
  14   2   5       13.35       12.82      4.20 o 
  15   2   5       26.06       31.97      5.50 o 
  16   2   5        2.70        5.94      5.15 o 
   1   3   5     4508.51     4843.77     38.47 o 
   2   3   5      830.51      897.70      9.91 o 
   3   3   5     7216.16     7463.54     62.16 o 
   4   3   5      124.42      145.17      3.89 o 
   5   3   5     1484.33     1456.19     14.82 o 
   6   3   5      463.76      515.54      7.21 o 
   7   3   5     3382.39     3353.21     26.60 o 
   8   3   5     3658.83     3536.10     30.75 o 
   9   3   5     1373.77     1274.86     16.29 o 
  10   3   5       13.60       23.87      3.84 o 
  11   3   5       48.18       55.49      4.83 o 
  12   3   5       22.81       23.76      4.20 o 
  13   3   5      138.39      156.98      8.09 o 
  14   3   5      181.45      189.69      9.11 o 
  15   3   5      223.19      256.19     10.86 o 
   0   4   5    14756.52    15754.61    160.80 o 
   1   4   5      284.34      272.58      4.18 o 
   2   4   5      435.00      328.32      5.06 o 
   3   4   5       96.55      111.80      3.92 o 
   4   4   5     8291.34     8763.66     73.20 o 
   5   4   5       53.28       30.54      2.43 o 
   6   4   5       84.04       81.40      4.00 o 
   7   4   5        0.41        0.52      1.83 o 
   8   4   5      900.52      858.77     12.63 o 
   9   4   5      203.31      165.81      6.20 o 
  10   4   5       77.16       55.05      4.92 o 
  11   4   5     1112.26     1001.74     19.43 o 
  12   4   5       24.33       11.71      4.07 o 
  13   4   5        0.42       -1.12      3.79 o 
  14   4   5       34.79       30.16      5.83 o 
  15   4   5      601.84      671.75     17.88 o 
   1   5   5     2396.03     2442.18     20.35 o 
   2   5   5      160.74      162.64      3.58 o 
   3   5   5      370.54      433.08      6.39 o 
   4   5   5     1273.89     1495.70     18.85 o 
   5   5   5       94.72       58.33      3.21 o 
   6   5   5      500.66      500.74      8.32 o 
   7   5   5     2858.35     2667.54     27.66 o 
   8   5   5       43.40       42.43      3.90 o 
   9   5   5     4113.92     3960.51     45.77 o 
  10   5   5        0.05        3.88      3.49 o 
  11   5   5        9.72        9.87      4.03 o 
  12   5   5      340.25      345.86     11.93 o 
  13   5   5        0.87        2.49      4.25 o 
  14   5   5      204.74      223.56     11.24 o 
  15   5   5        1.49       -0.59      5.21 o 
   0   6   5     8555.04     9282.55     99.89 o 
   1   6   5       14.60       10.50      1.44 o 
   2   6   5     2097.95     2063.57     18.19 o 
   3   6   5     1887.98     2114.79     19.80 o 
   4   6   5       89.59       52.99      3.02 o 
   5   6   5      199.76      226.77      5.43 o 
   6   6   5       59.94       72.80      4.50 o 
   7   6   5      991.85      959.47     14.14 o 
   8   6   5      207.95      180.45      6.92 o 
   9   6   5      864.39      762.22     14.84 o 
  10   6   5     1630.35     1478.62     23.17 o 
  11   6   5        5.15        4.62      3.79 o 
  12   6   5        0.10       -3.74      3.74 o 
  13   6   5       67.56       82.41      7.47 o 
  14   6   5        3.62        6.00      5.08 o 
  15   6   5       93.16       87.25      8.81 o 
   1   7   5      789.88      843.16      9.09 o 
   2   7   5       62.15       81.20      2.77 o 
   3   7   5     1864.43     1911.70     17.71 o 
   4   7   5      102.37      108.92      3.80 o 
   5   7   5      632.64      711.24     10.23 o 
   6   7   5       44.77       46.25      3.33 o 
   7   7   5      190.76      185.69      6.29 o 
   8   7   5       11.43        4.61      2.92 o 
   9   7   5      195.76      199.17      8.20 o 
  10   7   5      328.05      315.25     12.85 o 
  11   7   5      125.66      104.89      8.81 o 
  12   7   5        0.72        1.32      4.07 o 
  13   7   5       71.63       82.35      7.47 o 
  14   7   5      170.19      173.34     16.31 o 
   0   8   5      485.96      458.78      8.29 o 
   1   8   5       67.84       51.20      2.31 o 
   2   8   5      934.27      888.84     11.69 o 
   3   8   5       35.64       33.10      2.32 o 
   4   8   5     1468.31     1485.30     15.24 o 
   5   8   5      309.13      340.95      6.65 o 
   6   8   5       73.76       83.16      4.54 o 
   7   8   5        9.67        1.93      3.01 o 
   8   8   5     1455.99     1476.17     20.03 o 
   9   8   5      830.09      729.05     14.90 o 
  10   8   5       37.17       60.50      5.66 o 
  11   8   5      140.31      136.86     13.15 o 
  12   8   5      274.16      268.05     10.98 o 
  13   8   5      215.62      245.10     11.32 o 
  14   8   5      601.27      617.20     25.69 o 
   1   9   5      942.86      921.59     20.75 o 
   2   9   5       21.81       11.39      3.20 o 
   3   9   5       91.64       84.89      4.61 o 
   4   9   5       37.22       41.12      4.37 o 
   5   9   5      538.03      476.38      9.36 o 
   6   9   5        6.71       14.06      3.09 o 
   7   9   5     1122.57     1143.09     18.13 o 
   8   9   5       98.71       99.68      6.84 o 
   9   9   5      159.73      149.23      8.31 o 
  10   9   5       87.81       72.24      6.76 o 
  11   9   5        3.13        0.98      5.17 o 
  12   9   5      145.04      156.47     11.71 o 
  13   9   5        5.45        2.78      7.38 o 
   0  10   5     1415.71     1430.43     30.61 o 
   1  10   5     2123.00     2038.20     27.59 o 
   2  10   5      642.27      606.40     12.85 o 
   3  10   5      136.79      137.60      7.91 o 
   4  10   5       23.96       11.47      3.49 o 
   5  10   5      140.38      139.49      7.21 o 
   6  10   5      269.72      240.98     10.22 o 
   7  10   5       46.21       57.22      6.72 o 
   8  10   5       12.41       12.35      4.93 o 
   9  10   5       32.53       21.14      9.39 o 
  10  10   5        4.26        1.66      7.81 o 
  11  10   5      149.34      141.34     16.35 o 
  12  10   5       36.82       38.21     17.13 o 
  13  10   5       45.23       38.57     12.09 o 
   1  11   5      526.34      488.45     12.02 o 
   2  11   5      146.22      147.31      7.58 o 
   3  11   5      221.34      213.36      8.79 o 
   4  11   5        3.02       -3.07      3.07 o 
   5  11   5      327.82      311.65     16.03 o 
   6  11   5      128.48      116.40      8.06 o 
   7  11   5      160.41      160.43     13.79 o 
   8  11   5       99.48       95.95      8.09 o 
   9  11   5       36.76       44.57      8.93 o 
  10  11   5      284.30      338.90     18.92 o 
  11  11   5       93.69      105.68     15.63 o 
  12  11   5       26.59       34.05     12.43 o 
   0  12   5     1543.12     1520.63     34.24 o 
   1  12   5      583.04      547.89     13.93 o 
   2  12   5        0.00        3.62      3.52 o 
   3  12   5       87.92       85.07      6.50 o 
   4  12   5        0.02        1.73      3.80 o 
   5  12   5      733.74      663.02     19.67 o 
   6  12   5      222.89      214.89     10.80 o 
   7  12   5       84.41       71.18      7.37 o 
   8  12   5        5.37        5.71      7.34 o 
   9  12   5       73.79       74.20     12.92 o 
  10  12   5      125.55      129.88     11.83 o 
  11  12   5      642.08      746.88     24.30 o 
   1  13   5        3.64        2.17      3.74 o 
   2  13   5       32.12       32.53      5.59 o 
   3  13   5      101.19       80.88      7.37 o 
   4  13   5        2.21        2.77      4.23 o 
   5  13   5      207.51      188.54     11.23 o 
   6  13   5       34.12       36.86      6.18 o 
   7  13   5        5.87        2.57      5.33 o 
   8  13   5        1.66       -1.86      5.48 o 
   9  13   5       82.33       72.59      9.80 o 
  10  13   5       71.07       80.85     10.33 o 
   0  14   5       87.17       52.67     10.53 o 
   1  14   5        0.98       -0.54      4.82 o 
   2  14   5       28.61       34.77      7.03 o 
   3  14   5       23.80       21.88      5.98 o 
   4  14   5      554.48      569.77     18.75 o 
   5  14   5        1.69        6.76      5.48 o 
   6  14   5      281.54      290.37     15.47 o 
   7  14   5        0.79        1.74      6.04 o 
   8  14   5       55.37       71.82     11.48 o 
   9  14   5       22.54       32.53      8.67 o 
   1  15   5       31.17       25.69      6.96 o 
   2  15   5        1.25        5.57      5.81 o 
   3  15   5      806.85      834.19     23.59 o 
   4  15   5      148.18      140.76     11.40 o 
   5  15   5       55.46       66.35     10.36 o 
   6  15   5       46.47       46.16      8.03 o 
   7  15   5      600.85      710.55     27.75 o 
   8  15   5       36.45       39.82      8.81 o 
   0  16   5       33.46       36.43     11.15 o 
   1  16   5      111.32      130.64     13.56 o 
   2  16   5        9.60       12.02      6.72 o 
   3  16   5      137.75      159.26     12.77 o 
   4  16   5      121.99      122.00     11.56 o 
   5  16   5       76.53       67.87      9.78 o 
   6  16   5       16.45       21.73     10.26 o 
   1  17   5       63.43       47.01      8.81 o 
   2  17   5       14.50       11.03      7.15 o 
   3  17   5       20.21       27.49      8.15 o 
   4  17   5       65.19       64.40      9.78 o 
   0   0   6     1038.58     1082.10     22.26 o 
   1   0   6    28114.56    28141.95    378.58 o 
   2   0   6     4851.36     4850.53     47.21 o 
   3   0   6      512.07      640.36      8.87 o 
   4   0   6     6022.35     6417.45     62.46 o 
   5   0   6     5294.12     5671.55     56.10 o 
   6   0   6      684.33      692.83     10.38 o 
   7   0   6      788.73      901.76     19.11 o 
   8   0   6     2262.87     2346.57     39.39 o 
   9   0   6      312.91      367.77     11.71 o 
  10   0   6      121.56      111.39      8.26 o 
  11   0   6       57.43       54.09      6.85 o 
  12   0   6      127.61      144.12     12.73 o 
  13   0   6        8.85        7.64      5.33 o 
  14   0   6       21.27       31.19      7.02 o 
  15   0   6        8.42       10.12      7.61 o 
  16   0   6      960.34     1024.01     33.18 o 
   1   1   6    19292.90    19539.30    134.22 o 
   2   1   6        3.06        0.91      0.77 o 
   3   1   6        3.11        2.56      0.88 o 
   4   1   6     1175.95     1223.94     10.53 o 
   5   1   6      104.30      123.96      3.25 o 
   6   1   6      278.75      358.91      4.97 o 
   7   1   6      267.15      287.43      5.78 o 
   8   1   6      361.41      371.99      8.01 o 
   9   1   6      306.99      286.26      6.85 o 
  10   1   6      379.96      324.19      8.67 o 
  11   1   6      146.76      147.53      6.91 o 
  12   1   6       56.25       45.92      5.74 o 
  13   1   6       89.48       85.21      6.42 o 
  14   1   6        2.31        5.36      4.00 o 
  15   1   6        0.74       -0.42      4.23 o 
   0   2   6    46256.75    48360.40    495.65 o 
   1   2   6    16752.38    18523.14    140.57 o 
   2   2   6       17.78       24.16      1.68 o 
   3   2   6     1315.72     1281.34     14.91 o 
   4   2   6      329.76      337.86      4.62 o 
   5   2   6     5265.49     6048.35     42.32 o 
   6   2   6      681.30      706.07      7.63 o 
   7   2   6      794.84      742.48      8.14 o 
   8   2   6     1200.19     1149.90     13.21 o 
   9   2   6       95.69      105.20      4.65 o 
  10   2   6       82.61       87.11      5.40 o 
  11   2   6      611.81      550.28     11.67 o 
  12   2   6       21.39       18.60      4.59 o 
  13   2   6      612.83      623.62     13.71 o 
  14   2   6       29.67       25.97      4.87 o 
  15   2   6       21.92       21.67      5.05 o 
   1   3   6    18116.25    18748.78    134.71 o 
   2   3   6      591.75      455.00      6.00 o 
   3   3   6     1396.33     1600.98     16.20 o 
   4   3   6     2842.85     2892.64     26.90 o 
   5   3   6      564.98      555.36      7.71 o 
   6   3   6     1088.35     1256.42     11.74 o 
   7   3   6       48.43       37.74      2.36 o 
   8   3   6     1582.23     1448.10     15.65 o 
   9   3   6     1285.83     1240.82     15.73 o 
  10   3   6     1372.75     1237.65     17.72 o 
  11   3   6      370.61      360.22     13.36 o 
  12   3   6       46.12       56.25      5.02 o 
  13   3   6        7.74        4.57      3.80 o 
  14   3   6        5.48        2.98      4.11 o 
  15   3   6        8.50        7.50      4.55 o 
   0   4   6      469.39      437.12     10.22 o 
   1   4   6       60.48       66.98      2.27 o 
   2   4   6      795.39      788.69      8.94 o 
   3   4   6     1048.10     1301.33     14.19 o 
   4   4   6      869.68      848.98     10.68 o 
   5   4   6      375.08      371.07      6.67 o 
   6   4   6       19.22       24.07      2.40 o 
   7   4   6      140.07      132.91      6.06 o 
   8   4   6     2421.80     2263.44     23.11 o 
   9   4   6      581.41      605.93     10.91 o 
  10   4   6      352.05      360.44     12.15 o 
  11   4   6      203.61      189.98      8.30 o 
  12   4   6       54.85       36.29      5.03 o 
  13   4   6      254.24      234.67      9.95 o 
  14   4   6        1.69        4.63      5.19 o 
  15   4   6       42.44       53.03      7.21 o 
   1   5   6     2080.21     2314.90     20.59 o 
   2   5   6    15273.95    16280.57    118.24 o 
   3   5   6     1076.47     1196.22     12.67 o 
   4   5   6     2023.83     2029.29     20.54 o 
   5   5   6       15.70        8.09      1.99 o 
   6   5   6      269.82      277.80      6.16 o 
   7   5   6       30.45       13.71      2.55 o 
   8   5   6        7.16       12.02      3.15 o 
   9   5   6      396.14      376.68      9.34 o 
  10   5   6      408.34      390.31     10.89 o 
  11   5   6       26.64       22.31      5.88 o 
  12   5   6      339.30      320.40     11.78 o 
  13   5   6       16.08       24.94      6.58 o 
  14   5   6        2.68        1.25      4.78 o 
  15   5   6      273.98      289.51     13.23 o 
   0   6   6      462.65      499.52      9.14 o 
   1   6   6       13.34       14.87      1.71 o 
   2   6   6      407.82      449.74      9.02 o 
   3   6   6      879.59      919.96     10.74 o 
   4   6   6      234.40      215.61      4.90 o 
   5   6   6      218.87      253.78      5.85 o 
   6   6   6        0.00        1.04      1.91 o 
   7   6   6        1.13        2.58      2.87 o 
   8   6   6       35.51       45.20      4.12 o 
   9   6   6     1230.77     1184.43     19.44 o 
  10   6   6       12.35       13.95      3.93 o 
  11   6   6       24.49       13.26      6.18 o 
  12   6   6        4.04       -0.50      4.20 o 
  13   6   6       10.67       10.54      4.88 o 
  14   6   6       45.64       46.30      6.79 o 
  15   6   6       72.51       81.49      8.42 o 
   1   7   6      411.24      516.14      6.77 o 
   2   7   6     2471.48     2497.56     21.67 o 
   3   7   6      715.55      724.68      9.11 o 
   4   7   6      751.78      750.42     10.68 o 
   5   7   6      705.46      690.19     14.27 o 
   6   7   6       51.39       59.88      3.73 o 
   7   7   6      220.23      196.48      6.11 o 
   8   7   6       45.47       30.55      3.81 o 
   9   7   6     1434.48     1428.80     22.04 o 
  10   7   6      781.63      761.71     15.60 o 
  11   7   6        0.29       -1.15      3.64 o 
  12   7   6       80.75       77.24      6.81 o 
  13   7   6       46.75       56.40      6.66 o 
  14   7   6        1.33       10.37      5.44 o 
   0   8   6        9.32        8.99      2.20 o 
   1   8   6       63.27       63.47      2.54 o 
   2   8   6      326.31      329.88      5.53 o 
   3   8   6      474.87      533.28      7.52 o 
   4   8   6        0.21        4.73      1.77 o 
   5   8   6       30.13       36.88      3.01 o 
   6   8   6      641.87      640.80     10.48 o 
   7   8   6     1583.07     1594.65     20.57 o 
   8   8   6     1987.00     1846.33     23.43 o 
   9   8   6        7.12        0.37      3.61 o 
  10   8   6       73.17       79.63      6.41 o 
  11   8   6      140.98      126.04      8.48 o 
  12   8   6      142.33      142.25     10.63 o 
  13   8   6      178.94      200.86     10.54 o 
  14   8   6      100.94      114.63     10.07 o 
   1   9   6      718.63      738.69     11.92 o 
   2   9   6      205.37      205.26      6.34 o 
   3   9   6       85.95      101.20      5.10 o 
   4   9   6      145.31      124.54      5.95 o 
   5   9   6       16.84        9.37      3.14 o 
   6   9   6       45.22       31.12      3.47 o 
   7   9   6        0.13        0.67      2.88 o 
   8   9   6      741.73      689.45     13.88 o 
   9   9   6        0.03        5.03      4.23 o 
  10   9   6      530.12      536.09     20.90 o 
  11   9   6       65.07       72.02      8.30 o 
  12   9   6       16.05       13.26      7.75 o 
  13   9   6       41.39       47.67     10.17 o 
   0  10   6     3458.74     3232.82     67.59 o 
   1  10   6       65.70       56.36      5.10 o 
   2  10   6      202.67      225.15      8.41 o 
   3  10   6        1.05        4.08      3.25 o 
   4  10   6        0.44        4.17      3.19 o 
   5  10   6       45.69       33.14      4.40 o 
   6  10   6        1.69       -1.79      3.50 o 
   7  10   6       80.02       38.82      5.50 o 
   8  10   6      192.41      200.95     11.10 o 
   9  10   6       55.40       52.86     20.44 o 
  10  10   6      166.77      195.87     17.97 o 
  11  10   6       57.61       75.55     13.81 o 
  12  10   6       71.45      108.40     15.63 o 
  13  10   6       68.38       84.13     17.13 o 
   1  11   6      287.90      292.58     10.87 o 
   2  11   6      142.03      127.21      7.19 o 
   3  11   6       61.32       46.44      5.01 o 
   4  11   6      293.75      268.80      9.76 o 
   5  11   6       59.42       60.68      6.90 o 
   6  11   6       13.22       14.52      4.77 o 
   7  11   6       17.48       11.76      7.66 o 
   8  11   6      138.92      153.90     10.75 o 
   9  11   6        0.10       -3.83      7.93 o 
  10  11   6       50.17       60.33     10.05 o 
  11  11   6      137.07      127.81     13.81 o 
  12  11   6        3.74       -5.24      8.96 o 
   0  12   6       35.49       35.77      7.15 o 
   1  12   6       18.50       20.28      5.93 o 
   2  12   6      163.89      146.94      8.03 o 
   3  12   6      223.64      208.12      9.22 o 
   4  12   6      252.94      264.38     10.20 o 
   5  12   6       21.30       19.97      5.07 o 
   6  12   6       69.98       56.05      6.68 o 
   7  12   6       65.41       53.73      7.36 o 
   8  12   6      135.39      125.56      9.39 o 
   9  12   6        3.55        9.75      5.84 o 
  10  12   6       12.69       19.59      7.31 o 
  11  12   6        5.71        7.19      6.91 o 
   1  13   6        1.39       -3.32      3.32 o 
   2  13   6       50.14       53.47      5.88 o 
   3  13   6       71.87       58.90      6.57 o 
   4  13   6       55.11       62.05      7.53 o 
   5  13   6        4.39       -2.59      4.00 o 
   6  13   6      256.65      259.68     13.37 o 
   7  13   6        3.27       -1.21      4.63 o 
   8  13   6      135.01      150.84     11.97 o 
   9  13   6       58.89       59.50      9.25 o 
  10  13   6        6.42        8.36      8.13 o 
   0  14   6      189.10      157.24     12.67 o 
   1  14   6      473.58      480.60     15.00 o 
   2  14   6       33.25       39.35      6.29 o 
   3  14   6      127.10      124.26      9.24 o 
   4  14   6        0.84        3.13      4.63 o 
   5  14   6      482.35      517.35     16.00 o 
   6  14   6        4.75        4.52      5.65 o 
   7  14   6       20.52       31.20     10.28 o 
   8  14   6       36.18       39.20      8.20 o 
   9  14   6       35.43       29.29      8.08 o 
   1  15   6      247.01      230.57     13.75 o 
   2  15   6       11.68        2.61      5.58 o 
   3  15   6      167.48      185.57     12.82 o 
   4  15   6       19.54       24.77      6.63 o 
   5  15   6       29.57       34.74      7.42 o 
   6  15   6      211.67      238.56     14.87 o 
   7  15   6       59.83       74.27     10.21 o 
   8  15   6        2.96        0.02      6.54 o 
   0  16   6        1.81       -1.11      8.60 o 
   1  16   6       34.72       40.25      7.94 o 
   2  16   6        6.41        6.57      6.60 o 
   3  16   6      442.16      465.69     19.45 o 
   4  16   6       85.33       79.74      9.88 o 
   5  16   6        7.82        3.54      6.48 o 
   6  16   6       11.66       11.58      7.15 o 
   1  17   6        1.91       -5.08      6.04 o 
   2  17   6      453.06      517.96     20.30 o 
   3  17   6       13.85        9.73      7.10 o 
   4  17   6        0.23       -6.16      6.16 o 
   1   1   7        4.31        2.90      1.12 o 
   2   1   7     1845.26     1919.76     16.99 o 
   3   1   7      735.39      730.53      7.14 o 
   4   1   7     2004.86     2130.23     16.77 o 
   5   1   7     3200.06     3272.86     25.52 o 
   6   1   7     1882.50     2017.76     17.32 o 
   7   1   7     1453.72     1496.24     15.27 o 
   8   1   7        1.05        4.26      1.92 o 
   9   1   7      211.92      191.85      5.36 o 
  10   1   7      759.15      681.17     12.44 o 
  11   1   7       27.98       20.89      3.86 o 
  12   1   7      136.78      147.70      7.42 o 
  13   1   7      231.27      250.51     10.39 o 
  14   1   7      162.53      147.30     11.20 o 
  15   1   7      143.51      162.14      9.03 o 
   0   2   7     6865.46     7482.26     71.28 o 
   1   2   7      337.33      432.32      5.36 o 
   2   2   7     2551.97     2608.00     21.37 o 
   3   2   7      180.93      151.33      4.86 o 
   4   2   7     1869.88     1950.66     16.51 o 
   5   2   7      122.36      100.66      2.75 o 
   6   2   7      127.63      153.28      3.49 o 
   7   2   7     1560.05     1610.08     14.36 o 
   8   2   7     1468.40     1480.83     17.76 o 
   9   2   7      512.81      467.33      8.15 o 
  10   2   7        0.02       -2.27      2.83 o 
  11   2   7      597.03      567.11     11.84 o 
  12   2   7        7.20        7.34      3.59 o 
  13   2   7      378.04      419.08     11.50 o 
  14   2   7       62.77       64.48      6.17 o 
  15   2   7      100.29       91.29      7.98 o 
   1   3   7     7097.25     7550.68     56.05 o 
   2   3   7      326.45      368.46      5.97 o 
   3   3   7     4747.76     5366.57     46.34 o 
   4   3   7      192.40      230.99      4.97 o 
   5   3   7     1200.64     1179.57     12.11 o 
   6   3   7      385.67      355.19      5.57 o 
   7   3   7      906.71      896.76      9.91 o 
   8   3   7      205.98      204.79      5.81 o 
   9   3   7     1349.71     1341.91     17.25 o 
  10   3   7       28.83       24.97      3.89 o 
  11   3   7      113.20       89.67      5.88 o 
  12   3   7       27.43       20.12      4.18 o 
  13   3   7       77.39       70.41      5.92 o 
  14   3   7       68.38       78.21      6.76 o 
  15   3   7        0.02        4.34      4.66 o 
   0   4   7      188.49      165.56      6.21 o 
   1   4   7     1591.02     1635.16     14.70 o 
   2   4   7     1468.87     1635.74     15.58 o 
   3   4   7     1256.74     1305.00     14.35 o 
   4   4   7      247.99      205.35      4.87 o 
   5   4   7     1430.28     1451.56     17.13 o 
   6   4   7        1.06        0.10      1.78 o 
   7   4   7     1006.07      961.69     11.16 o 
   8   4   7     1689.05     1540.32     18.53 o 
   9   4   7      308.70      299.12      7.42 o 
  10   4   7       74.89       56.37      5.18 o 
  11   4   7        5.30        4.73      3.49 o 
  12   4   7      360.37      307.42     10.52 o 
  13   4   7       70.86       53.45      6.30 o 
  14   4   7      329.67      321.13     15.65 o 
  15   4   7       42.95       39.92      6.79 o 
   1   5   7       32.38       34.03      2.02 o 
   2   5   7     3917.48     4217.02     33.53 o 
   3   5   7     2782.33     2919.06     25.94 o 
   4   5   7      135.62      148.36      4.65 o 
   5   5   7     3104.80     3091.43     29.72 o 
   6   5   7      952.82     1027.41     13.30 o 
   7   5   7      278.13      242.47      7.01 o 
   8   5   7      830.11      806.73     13.42 o 
   9   5   7      194.64      181.23      6.86 o 
  10   5   7      428.95      400.27     11.35 o 
  11   5   7      305.86      308.13     10.72 o 
  12   5   7       86.89       97.27      7.33 o 
  13   5   7      334.51      334.96     12.53 o 
  14   5   7        4.32        4.75      5.88 o 
  15   5   7      122.24      113.80     11.28 o 
   0   6   7     3579.18     3962.58     45.01 o 
   1   6   7     3961.22     4044.55     32.46 o 
   2   6   7     2568.77     2627.03     22.49 o 
   3   6   7     2884.79     3152.25     27.93 o 
   4   6   7       58.41       66.40      3.12 o 
   5   6   7       99.46      127.65      4.54 o 
   6   6   7        1.03        5.33      2.09 o 
   7   6   7     2827.32     2762.66     28.34 o 
   8   6   7     1514.14     1388.46     19.04 o 
   9   6   7     1664.59     1580.65     23.59 o 
  10   6   7       61.13       56.69      5.50 o 
  11   6   7      119.27      127.35      9.23 o 
  12   6   7       10.33       10.46      4.49 o 
  13   6   7       49.19       57.56      6.54 o 
  14   6   7        8.78        5.63      4.85 o 
   1   7   7        0.89        4.07      1.50 o 
   2   7   7        0.33        7.25      1.88 o 
   3   7   7       72.21       68.62      3.03 o 
   4   7   7      247.36      200.55      5.08 o 
   5   7   7       10.58        5.06      1.98 o 
   6   7   7      838.94      853.65     13.34 o 
   7   7   7      900.60      864.48     12.85 o 
   8   7   7        8.12        9.58      3.09 o 
   9   7   7      223.57      232.84      8.71 o 
  10   7   7      368.45      367.54     11.07 o 
  11   7   7        1.65        5.53      4.69 o 
  12   7   7      361.23      378.77     12.73 o 
  13   7   7       35.44       29.01      5.88 o 
  14   7   7      398.12      421.97     14.69 o 
   0   8   7       96.49       82.42      4.04 o 
   1   8   7      184.51      166.26      4.09 o 
   2   8   7      117.42      126.15      3.72 o 
   3   8   7      875.55      847.30     10.24 o 
   4   8   7      321.64      318.43      6.08 o 
   5   8   7      579.74      529.59     12.34 o 
   6   8   7      120.87      120.87      4.82 o 
   7   8   7     1524.84     1470.74     18.44 o 
   8   8   7      258.75      245.39      8.32 o 
   9   8   7       17.82       13.47      4.10 o 
  10   8   7        2.06        1.19      5.19 o 
  11   8   7        1.19       -0.15      3.95 o 
  12   8   7       31.83       38.87      6.08 o 
  13   8   7        3.29        1.38      4.91 o 
  14   8   7        1.58       -1.08      6.30 o 
   1   9   7      373.54      339.46      7.21 o 
   2   9   7        0.20       -0.75      1.93 o 
   3   9   7      174.51      178.09      5.98 o 
   4   9   7        0.10        1.10      2.26 o 
   5   9   7       58.98       49.90      3.86 o 
   6   9   7       11.23        2.01      4.07 o 
   7   9   7       15.05       12.46      3.20 o 
   8   9   7       14.27       10.32      3.73 o 
   9   9   7      120.10      116.24      7.70 o 
  10   9   7        0.12        5.47      4.66 o 
  11   9   7        5.10        5.57      5.42 o 
  12   9   7        3.47       -0.41      6.29 o 
  13   9   7       13.50       10.75      8.25 o 
   0  10   7       39.69       39.08      6.38 o 
   1  10   7      915.01      864.00     15.78 o 
   2  10   7     1316.19     1206.65     20.76 o 
   3  10   7      944.37      917.53     17.51 o 
   4  10   7        5.10        3.13      3.16 o 
   5  10   7       23.62       24.48      4.17 o 
   6  10   7        0.16        0.37      3.36 o 
   7  10   7       41.81       35.19      8.71 o 
   8  10   7      317.17      305.15     13.17 o 
   9  10   7      293.46      289.14     16.15 o 
  10  10   7       25.61       14.92      8.60 o 
  11  10   7       12.27        4.97      8.60 o 
  12  10   7      314.04      360.17     24.60 o 
  13  10   7       54.45       36.15     12.09 o 
   1  11   7     2945.95     2814.94     36.16 o 
   2  11   7      245.15      214.28      8.77 o 
   3  11   7       28.43       34.38      4.55 o 
   4  11   7        3.10        3.56      3.49 o 
   5  11   7       14.82       21.75      4.55 o 
   6  11   7      329.92      333.05     11.15 o 
   7  11   7     1187.50     1114.71     22.60 o 
   8  11   7        7.86       13.06      4.83 o 
   9  11   7       18.15       13.29      7.55 o 
  10  11   7       12.06       13.04      7.31 o 
  11  11   7      637.83      740.12     26.56 o 
  12  11   7        8.72       -0.74      7.66 o 
   0  12   7      491.93      463.69     17.43 o 
   1  12   7      420.74      411.40     11.64 o 
   2  12   7       42.35       41.68      5.09 o 
   3  12   7      186.79      170.96      8.70 o 
   4  12   7       13.38        3.77      3.72 o 
   5  12   7       12.13       15.56      4.55 o 
   6  12   7       39.33       32.10      5.70 o 
   7  12   7      185.65      182.25     10.47 o 
   8  12   7       77.26       83.31      7.95 o 
   9  12   7       59.78       49.25      8.11 o 
  10  12   7      126.33      109.35     11.16 o 
  11  12   7       38.62       39.64     10.89 o 
   1  13   7        0.21       -0.07      3.60 o 
   2  13   7       35.93       25.35      4.91 o 
   3  13   7      181.12      191.05      9.45 o 
   4  13   7       17.54       12.29      4.40 o 
   5  13   7        0.00       -3.88      3.88 o 
   6  13   7        5.30        5.99      4.93 o 
   7  13   7       12.27       10.43      5.22 o 
   8  13   7       80.91       94.38      8.98 o 
   9  13   7       24.96        6.84      9.89 o 
  10  13   7       60.86       58.89      9.73 o 
   0  14   7        3.20        3.73      5.67 o 
   1  14   7       76.71       66.28      6.67 o 
   2  14   7       28.75       13.68      4.69 o 
   3  14   7      156.69      168.26     10.36 o 
   4  14   7        5.97       14.56      5.27 o 
   5  14   7       25.32       18.00      8.76 o 
   6  14   7        5.00        8.86      5.16 o 
   7  14   7       74.76       69.62      7.88 o 
   8  14   7      181.60      179.13     13.60 o 
   9  14   7      320.55      368.77     18.48 o 
   1  15   7      569.88      594.74     17.57 o 
   2  15   7      341.67      367.99     16.13 o 
   3  15   7      120.51      140.76     10.38 o 
   4  15   7        6.20        0.87      7.10 o 
   5  15   7       19.59       28.89      7.25 o 
   6  15   7       94.90      101.54     10.86 o 
   7  15   7        6.00        9.91      6.82 o 
   8  15   7       12.63        9.71      7.47 o 
   0  16   7      182.37      191.24     19.54 o 
   1  16   7      358.46      403.36     17.95 o 
   2  16   7      378.02      385.34     17.78 o 
   3  16   7       66.46      101.18     10.76 o 
   4  16   7       97.63       98.24     10.63 o 
   5  16   7       81.83       87.38     15.18 o 
   6  16   7      158.61      182.78     14.17 o 
   1  17   7        4.13        0.34      6.66 o 
   2  17   7        7.61       -5.91      6.34 o 
   3  17   7       19.71       23.00      7.59 o 
   0   0   8    53994.51    57205.56    931.00 o 
   1   0   8     1012.89     1016.08     16.19 o 
   2   0   8      640.03      690.36      9.37 o 
   3   0   8     1239.06     1146.41     14.99 o 
   4   0   8      462.10      372.13     13.43 o 
   5   0   8        1.24       -0.34      1.94 o 
   6   0   8       53.69       48.03      3.13 o 
   7   0   8      174.09      142.16      6.51 o 
   8   0   8     1715.82     1490.18     33.43 o 
   9   0   8      388.40      341.16     15.45 o 
  10   0   8     1261.39     1128.11     24.56 o 
  11   0   8      710.80      645.86     18.21 o 
  12   0   8      242.59      183.89     11.48 o 
  13   0   8      219.54      191.82     15.47 o 
  14   0   8      285.95      359.25     24.09 o 
  15   0   8        2.49        1.94      6.40 o 
   1   1   8    11251.08    11763.24     85.58 o 
   2   1   8     1342.48     1498.42     12.82 o 
   3   1   8     2375.98     2412.18     18.49 o 
   4   1   8      139.08      128.95      2.93 o 
   5   1   8      343.09      322.72      4.80 o 
   6   1   8      912.29      903.62      9.57 o 
   7   1   8        0.27       -0.15      1.35 o 
   8   1   8        6.45       12.42      2.26 o 
   9   1   8      522.21      494.79      8.53 o 
  10   1   8      175.60      155.66      6.69 o 
  11   1   8      257.90      246.47      8.49 o 
  12   1   8        2.39        4.66      3.50 o 
  13   1   8      182.29      201.28     10.13 o 
  14   1   8        7.38        9.60      4.99 o 
  15   1   8        2.22       -0.89      4.28 o 
   0   2   8     1186.27     1377.94     15.86 o 
   1   2   8        1.45        6.45      1.12 o 
   2   2   8     4947.34     5089.26     37.12 o 
   3   2   8     5148.10     5331.87     41.19 o 
   4   2   8     6930.26     7391.14     53.44 o 
   5   2   8      347.87      340.82      5.08 o 
   6   2   8      369.28      353.48      5.31 o 
   7   2   8      262.77      249.43      4.64 o 
   8   2   8       93.30       82.24      3.87 o 
   9   2   8      414.25      402.19      7.67 o 
  10   2   8     4026.31     3816.19     39.60 o 
  11   2   8      114.10       90.27      5.72 o 
  12   2   8      627.17      655.77     13.56 o 
  13   2   8       31.01       36.56      5.01 o 
  14   2   8        2.10       -3.73      3.73 o 
  15   2   8        1.71       -2.03      4.26 o 
   1   3   8       35.30       37.98      1.87 o 
   2   3   8     2688.81     2634.95     23.02 o 
   3   3   8       12.09       12.24      2.30 o 
   4   3   8      153.06      140.84      3.68 o 
   5   3   8      241.54      308.09      5.58 o 
   6   3   8      544.64      528.70      7.20 o 
   7   3   8       42.23       63.17      3.37 o 
   8   3   8      143.12      156.66      4.95 o 
   9   3   8       91.89       82.39      4.22 o 
  10   3   8      349.77      352.72      9.14 o 
  11   3   8        2.88        1.24      3.10 o 
  12   3   8        7.38        6.87      3.63 o 
  13   3   8       47.61       50.56      5.48 o 
  14   3   8        4.07        4.07      4.19 o 
  15   3   8      416.24      462.57     14.71 o 
   0   4   8     2442.43     2186.45     26.38 o 
   1   4   8      729.31      762.98      9.32 o 
   2   4   8      413.77      405.72      6.07 o 
   3   4   8       40.08       53.97      2.67 o 
   4   4   8       51.05       69.81      3.34 o 
   5   4   8      946.00      981.05     12.46 o 
   6   4   8      942.83      993.68     13.44 o 
   7   4   8      299.78      282.31      5.68 o 
   8   4   8     4120.50     3895.33     37.89 o 
   9   4   8       47.77       45.18      3.91 o 
  10   4   8      111.20      115.53      6.65 o 
  11   4   8      102.94       91.00      6.33 o 
  12   4   8        1.69       -3.74      3.74 o 
  13   4   8      158.47      142.27      9.14 o 
  14   4   8      585.01      621.53     16.76 o 
  15   4   8       76.26       96.14      8.64 o 
   1   5   8      259.63      280.70      6.37 o 
   2   5   8     7574.92     8411.59     63.35 o 
   3   5   8     1349.78     1281.12     13.74 o 
   4   5   8      308.92      380.14      7.02 o 
   5   5   8     1599.53     1565.84     17.71 o 
   6   5   8        4.31        5.18      2.09 o 
   7   5   8      945.43      902.79     12.80 o 
   8   5   8     1946.27     1854.28     21.59 o 
   9   5   8      115.03       99.52      5.19 o 
  10   5   8      114.76      115.87      8.15 o 
  11   5   8       24.58       18.64      4.43 o 
  12   5   8       20.29       13.08      4.47 o 
  13   5   8       16.19       14.39      4.97 o 
  14   5   8        1.19        4.30      5.08 o 
  15   5   8        9.79        2.09      5.46 o 
   0   6   8       76.72       98.26      6.18 o 
   1   6   8     1798.33     1865.85     17.11 o 
   2   6   8     1555.29     1474.55     14.43 o 
   3   6   8     1648.29     1566.67     16.17 o 
   4   6   8     3090.62     2989.24     27.44 o 
   5   6   8       26.24       23.81      2.68 o 
   6   6   8       36.57       28.59      3.05 o 
   7   6   8       37.65       36.73      3.43 o 
   8   6   8      255.02      267.58     11.35 o 
   9   6   8      184.43      171.46      8.21 o 
  10   6   8       23.81       21.61      4.47 o 
  11   6   8      201.06      203.63     10.17 o 
  12   6   8        0.10       -3.39      3.86 o 
  13   6   8       32.28       39.73      5.97 o 
  14   6   8       63.49       89.35      8.18 o 
   1   7   8      602.89      564.87     10.41 o 
   2   7   8     7988.63     8036.24     61.40 o 
   3   7   8       83.79       77.67      3.39 o 
   4   7   8     1129.96     1165.25     13.67 o 
   5   7   8     1141.69     1110.49     13.60 o 
   6   7   8      477.01      505.75     12.27 o 
   7   7   8      178.72      167.61      5.94 o 
   8   7   8      843.79      840.09     14.29 o 
   9   7   8        0.04        0.41      2.98 o 
  10   7   8      347.82      335.71     10.76 o 
  11   7   8      259.67      274.47     10.50 o 
  12   7   8      307.43      322.03     11.98 o 
  13   7   8       15.61       13.52      5.38 o 
  14   7   8        0.34       -3.72      4.90 o 
   0   8   8     1268.79     1258.48     21.28 o 
   1   8   8      808.80      839.68      9.90 o 
   2   8   8       25.48       18.83      2.16 o 
   3   8   8      362.84      346.21      6.19 o 
   4   8   8        1.10       -0.15      1.78 o 
   5   8   8       68.21       69.29      3.87 o 
   6   8   8     1357.50     1196.57     14.94 o 
   7   8   8       16.23       12.14      3.06 o 
   8   8   8       62.11       70.44      4.84 o 
   9   8   8      106.71       95.40      7.00 o 
  10   8   8        0.03        0.16      3.87 o 
  11   8   8      231.36      226.21      9.92 o 
  12   8   8      300.82      321.52     12.13 o 
  13   8   8        5.90        4.61      5.62 o 
   1   9   8       62.86       70.87      3.95 o 
   2   9   8       11.81       12.36      2.53 o 
   3   9   8      129.75      124.82      5.07 o 
   4   9   8     1209.10     1265.74     15.18 o 
   5   9   8      108.77       83.21      4.89 o 
   6   9   8     3116.82     2835.90     32.46 o 
   7   9   8       83.74       61.66      6.15 o 
   8   9   8        1.51        2.33      3.40 o 
   9   9   8      360.42      336.53     11.91 o 
  10   9   8      294.88      282.72     17.86 o 
  11   9   8      288.32      326.94     30.44 o 
  12   9   8       38.99       16.18      8.13 o 
  13   9   8       38.57       54.27     14.09 o 
   0  10   8      543.62      524.48     16.77 o 
   1  10   8     1242.69     1175.62     19.23 o 
   2  10   8      198.58      199.15      8.10 o 
   3  10   8      310.91      277.91     11.53 o 
   4  10   8        0.30        0.61      2.98 o 
   5  10   8        6.37        0.70      3.29 o 
   6  10   8      136.37      108.79      6.89 o 
   7  10   8      798.96      736.99     15.67 o 
   8  10   8        1.77        0.93      5.74 o 
   9  10   8        1.07       -2.08      5.50 o 
  10  10   8        2.82       12.73      6.78 o 
  11  10   8        3.55        7.11      8.96 o 
  12  10   8      252.19      247.40     21.88 o 
   1  11   8     2976.72     2853.14     36.61 o 
   2  11   8     2074.48     2089.02     29.32 o 
   3  11   8      333.76      317.65     11.61 o 
   4  11   8      580.26      526.35     18.48 o 
   5  11   8       80.06       73.22      6.14 o 
   6  11   8       69.60       58.71      5.95 o 
   7  11   8      120.67      153.06      9.56 o 
   8  11   8      128.92      144.88     12.14 o 
   9  11   8      213.76      192.89     12.67 o 
  10  11   8      106.99      108.81     11.99 o 
  11  11   8       64.08      101.23     12.54 o 
  12  11   8        0.30       -3.57      7.60 o 
   0  12   8       61.16       45.47      8.56 o 
   1  12   8      267.71      265.62     10.20 o 
   2  12   8      335.62      302.18     10.65 o 
   3  12   8      428.33      383.01     11.57 o 
   4  12   8       33.65       17.71      4.61 o 
   5  12   8      111.50      106.10      7.36 o 
   6  12   8      755.18      724.80     21.23 o 
   7  12   8      398.69      378.07     13.92 o 
   8  12   8       98.22       93.39      8.47 o 
   9  12   8      149.09      152.69     12.21 o 
  10  12   8       14.15        7.52      6.60 o 
  11  12   8        9.87        4.88      6.89 o 
   1  13   8        9.81       10.49      4.07 o 
   2  13   8      163.49      134.72      8.39 o 
   3  13   8       28.60       29.35      5.21 o 
   4  13   8       39.57       41.37      6.07 o 
   5  13   8        4.70        0.85      4.38 o 
   6  13   8        4.55        5.05      5.01 o 
   7  13   8        0.33        0.56      4.73 o 
   8  13   8        4.80        0.58      5.00 o 
   9  13   8       64.77       81.44     10.03 o 
  10  13   8        1.02        0.37      6.60 o 
   0  14   8      154.93      191.65     14.24 o 
   1  14   8      132.11      137.21      8.67 o 
   2  14   8      129.56      129.00      9.76 o 
   3  14   8        8.75       18.35      5.11 o 
   4  14   8        2.04       -2.84      4.53 o 
   5  14   8        0.99        1.34      4.73 o 
   6  14   8      161.05      157.82     18.10 o 
   7  14   8       37.24       26.66      6.77 o 
   8  14   8      163.53      203.38     12.33 o 
   9  14   8      252.16      277.00     16.65 o 
   1  15   8        2.31        2.39      4.73 o 
   2  15   8      126.31      125.87     13.58 o 
   3  15   8       47.60       57.19      7.68 o 
   4  15   8        4.23        0.19      5.20 o 
   5  15   8       30.13       21.45      7.78 o 
   6  15   8        0.59        2.22      5.38 o 
   7  15   8        3.50       19.40      7.71 o 
   0  16   8       11.22        4.79     17.68 o 
   1  16   8       52.78       47.73      8.42 o 
   2  16   8       82.64      115.89     11.28 o 
   3  16   8        6.04        1.55      6.20 o 
   4  16   8        8.95       19.72      7.38 o 
   5  16   8       81.04       76.82     10.11 o 
   1  17   8       61.02       78.00     10.17 o 
   2  17   8        2.49        6.52      7.03 o 
   1   1   9     2106.32     2444.55     22.59 o 
   2   1   9      729.12      814.12     10.66 o 
   3   1   9     6340.77     6688.91     50.83 o 
   4   1   9      359.83      366.31      5.13 o 
   5   1   9     1441.54     1365.85     12.41 o 
   6   1   9      212.78      225.41      4.32 o 
   7   1   9      462.31      470.08      6.49 o 
   8   1   9       15.26        2.66      2.12 o 
   9   1   9     2279.40     2244.36     22.39 o 
  10   1   9      742.44      685.67     12.68 o 
  11   1   9      146.80      137.80      6.90 o 
  12   1   9       14.94        8.24      3.70 o 
  13   1   9      100.35      103.40      6.98 o 
  14   1   9        0.74       -1.24      4.05 o 
  15   1   9        6.71        2.59      4.63 o 
   0   2   9    33081.05    35131.87    606.39 o 
   1   2   9     9166.43     9679.86     68.03 o 
   2   2   9       40.81       30.03      1.99 o 
   3   2   9     3411.66     3686.09     29.82 o 
   4   2   9     4053.64     4237.09     32.51 o 
   5   2   9       26.64       29.22      1.99 o 
   6   2   9     1951.37     1809.96     15.86 o 
   7   2   9      365.75      327.38      5.50 o 
   8   2   9      796.11      773.21     13.30 o 
   9   2   9     1160.55     1114.23     13.96 o 
  10   2   9     2271.53     2233.07     25.24 o 
  11   2   9      714.61      746.57     15.40 o 
  12   2   9        3.06        0.06      3.40 o 
  13   2   9       92.63       82.79      6.39 o 
  14   2   9       88.97       93.48      6.91 o 
  15   2   9      169.26      170.19      9.44 o 
   1   3   9        1.28        1.59      1.29 o 
   2   3   9       40.85       46.13      3.52 o 
   3   3   9     2387.41     2549.13     22.03 o 
   4   3   9      339.45      351.22      5.84 o 
   5   3   9      938.65      946.09     11.23 o 
   6   3   9      726.44      752.19      9.10 o 
   7   3   9      423.93      387.24      6.37 o 
   8   3   9        9.10        9.02      2.57 o 
   9   3   9       13.77       12.47      2.76 o 
  10   3   9       34.56       24.01      3.92 o 
  11   3   9      311.05      263.95      8.80 o 
  12   3   9        1.01       -3.29      3.29 o 
  13   3   9       16.53       10.66      4.11 o 
  14   3   9       93.87       98.40      7.96 o 
  15   3   9      113.01      137.51      9.44 o 
   0   4   9     2303.45     2498.67     29.82 o 
   1   4   9      318.63      323.94      6.34 o 
   2   4   9        1.40        2.72      1.80 o 
   3   4   9     2631.89     2738.37     24.67 o 
   4   4   9       45.40       37.85      2.80 o 
   5   4   9      795.18      858.75     11.73 o 
   6   4   9      628.41      651.22     10.09 o 
   7   4   9      174.07      180.26      4.89 o 
   8   4   9     4008.18     3775.82     37.20 o 
   9   4   9       47.16       25.81      3.53 o 
  10   4   9      146.81      131.82      7.50 o 
  11   4   9      710.55      724.27     20.18 o 
  12   4   9       99.01      110.23      7.85 o 
  13   4   9        6.97        5.14      4.62 o 
  14   4   9        0.11       -0.98      5.08 o 
  15   4   9      149.05      163.06     10.82 o 
   1   5   9       98.58      111.40      3.32 o 
   2   5   9     1163.51     1154.75     12.03 o 
   3   5   9       54.66       72.15      3.17 o 
   4   5   9      378.00      393.80      6.78 o 
   5   5   9       25.43       23.28      2.70 o 
   6   5   9       42.77       53.85      3.66 o 
   7   5   9      314.43      332.24      6.48 o 
   8   5   9      118.38       96.18      4.98 o 
   9   5   9        0.30        0.97      2.73 o 
  10   5   9      362.84      361.24     11.61 o 
  11   5   9       19.01       22.51      4.68 o 
  12   5   9       32.75       36.76      5.45 o 
  13   5   9        3.57       -1.09      4.86 o 
  14   5   9        1.00        2.80      5.13 o 
   0   6   9     3438.65     3433.99     40.39 o 
   1   6   9       68.83       65.31      3.28 o 
   2   6   9      860.24      868.43     10.06 o 
   3   6   9       62.73       60.73      3.00 o 
   4   6   9     4795.00     4821.71     41.33 o 
   5   6   9       13.33       16.42      2.87 o 
   6   6   9      144.60      157.83      5.48 o 
   7   6   9      121.97      139.06      5.52 o 
   8   6   9     1493.98     1490.39     20.49 o 
   9   6   9        1.63       -0.41      2.76 o 
  10   6   9      371.94      356.24     10.92 o 
  11   6   9      288.44      294.11     12.68 o 
  12   6   9      372.50      356.74     12.43 o 
  13   6   9      124.69      125.43      8.88 o 
  14   6   9       74.62       81.12      8.26 o 
   1   7   9     1465.42     1459.64     14.68 o 
   2   7   9       86.35       90.43      3.38 o 
   3   7   9       32.24       33.60      2.57 o 
   4   7   9       62.69       37.85      2.88 o 
   5   7   9      779.87      730.22     10.54 o 
   6   7   9       64.24       45.27      3.80 o 
   7   7   9      636.98      629.23     11.01 o 
   8   7   9      220.15      241.37      7.92 o 
   9   7   9       71.31       77.55      5.46 o 
  10   7   9       43.94       42.24      5.52 o 
  11   7   9        2.46       -1.83      3.76 o 
  12   7   9       42.71       38.28      5.99 o 
  13   7   9        2.17       -2.64      4.68 o 
  14   7   9      261.47      292.84     13.02 o 
   0   8   9      207.23      177.61      6.98 o 
   1   8   9      469.12      446.77      7.05 o 
   2   8   9     1347.22     1348.33     14.26 o 
   3   8   9      752.64      694.95      9.37 o 
   4   8   9        2.83       -0.89      1.97 o 
   5   8   9        1.93        1.35      2.22 o 
   6   8   9      578.25      503.37      9.11 o 
   7   8   9      122.65      147.73      5.95 o 
   8   8   9       53.65       45.17      4.68 o 
   9   8   9       18.96        5.38      3.54 o 
  10   8   9      288.41      279.63     10.41 o 
  11   8   9        0.00        2.30      4.43 o 
  12   8   9       31.39       35.86      6.01 o 
  13   8   9       17.51       30.17      6.84 o 
   1   9   9      565.39      576.43      9.89 o 
   2   9   9      190.06      192.30      6.00 o 
   3   9   9      258.87      266.12      7.02 o 
   4   9   9      664.94      604.67      9.78 o 
   5   9   9      140.40      117.14      5.02 o 
   6   9   9      117.15       87.22      5.13 o 
   7   9   9        0.90        0.46      3.12 o 
   8   9   9      445.05      396.48     11.14 o 
   9   9   9        5.01       -2.35      5.26 o 
  10   9   9       11.29        6.63      5.27 o 
  11   9   9      278.24      315.57     24.34 o 
  12   9   9        3.90        3.90      6.86 o 
  13   9   9        9.44        8.01      7.75 o 
   0  10   9       58.45       57.15      7.21 o 
   1  10   9      650.33      629.92     13.50 o 
   2  10   9      125.79      100.36      6.46 o 
   3  10   9      876.46      859.90     16.07 o 
   4  10   9     1440.68     1392.44     21.94 o 
   5  10   9      381.11      311.25     11.20 o 
   6  10   9      152.64      115.34      7.12 o 
   7  10   9       33.43       42.79      7.66 o 
   8  10   9      325.48      349.25     14.00 o 
   9  10   9      110.47       93.86     10.62 o 
  10  10   9       11.15       12.56      6.96 o 
  11  10   9       98.87      104.81     15.57 o 
  12  10   9        0.83        2.12     10.50 o 
   1  11   9     1233.27     1246.06     20.66 o 
   2  11   9       14.27        8.01      3.74 o 
   3  11   9       18.63       17.26      4.15 o 
   4  11   9       90.04       84.98      6.51 o 
   5  11   9      104.34       98.34      7.91 o 
   6  11   9      986.63      888.08     17.86 o 
   7  11   9      187.14      170.69      8.97 o 
   8  11   9       36.68       47.69      6.60 o 
   9  11   9       37.83       32.55      7.50 o 
  10  11   9      359.99      387.41     19.72 o 
  11  11   9        6.46        8.18      7.38 o 
   0  12   9      341.49      356.64     16.15 o 
   1  12   9       29.77       28.21      4.86 o 
   2  12   9        2.39        5.15      4.03 o 
   3  12   9      157.59      172.81      8.77 o 
   4  12   9        0.63       -2.76      3.60 o 
   5  12   9        3.11        0.09      3.95 o 
   6  12   9       21.85       16.00      4.92 o 
   7  12   9      116.26      108.60      8.64 o 
   8  12   9       37.23       43.79      6.81 o 
   9  12   9       51.28       54.77      9.83 o 
  10  12   9       85.45       75.50      9.90 o 
  11  12   9        1.70        0.38      7.34 o 
   1  13   9      203.60      211.68      9.91 o 
   2  13   9       59.16       62.23      6.28 o 
   3  13   9        0.70       -2.97      3.76 o 
   4  13   9        0.55        1.66      4.03 o 
   5  13   9       23.34       25.62      5.18 o 
   6  13   9       69.65       78.30      7.87 o 
   7  13   9      155.20      211.14     14.26 o 
   8  13   9       58.57       53.78      8.26 o 
   9  13   9       13.29        6.62      6.61 o 
  10  13   9       13.24       14.86      7.51 o 
   0  14   9      396.56      382.53     18.28 o 
   1  14   9       68.98       73.33      7.03 o 
   2  14   9      110.37      109.49      8.17 o 
   3  14   9        7.01        4.51      4.78 o 
   4  14   9        3.97        2.48      4.43 o 
   5  14   9       70.47       65.63      7.74 o 
   6  14   9       80.43       75.92      8.16 o 
   7  14   9      104.97      118.92     10.01 o 
   8  14   9       81.37       95.80      9.43 o 
   1  15   9        4.82        2.22      4.68 o 
   2  15   9       25.76       26.49      5.76 o 
   3  15   9       88.58      103.89      8.43 o 
   4  15   9      127.43      132.59     10.36 o 
   5  15   9       60.52       74.56      9.00 o 
   6  15   9        1.98       -1.62      5.27 o 
   7  15   9      155.49      158.23     11.72 o 
   0  16   9      390.48      424.50     23.93 o 
   1  16   9      674.17      721.54     20.34 o 
   2  16   9      192.41      225.07     13.14 o 
   3  16   9       10.98        7.52      5.69 o 
   4  16   9        2.98        3.42      5.88 o 
   5  16   9      106.50      117.19     10.54 o 
   1  17   9        5.85       12.02      7.31 o 
   0   0  10    29439.94    31692.87    508.63 o 
   1   0  10     2713.80     3023.27     40.06 o 
   2   0  10      242.97      206.55      5.81 o 
   3   0  10        0.68        2.36      1.41 o 
   4   0  10       98.14       98.49      3.99 o 
   5   0  10      130.83       98.31      4.61 o 
   6   0  10      260.55      229.45      9.80 o 
   7   0  10     2124.66     2146.21     26.13 o 
   8   0  10       21.50       30.28      4.13 o 
   9   0  10        0.01        6.25      3.37 o 
  10   0  10      265.53      223.68     11.03 o 
  11   0  10      248.53      267.18     13.56 o 
  12   0  10      388.74      344.73     14.60 o 
  13   0  10      268.75      274.36     14.22 o 
  14   0  10       34.14       25.65      7.25 o 
  15   0  10        0.04        7.53      7.85 o 
   1   1  10      176.45      200.74      3.57 o 
   2   1  10      148.33      147.45      3.68 o 
   3   1  10       70.73       66.04      2.48 o 
   4   1  10      156.42      174.62      4.39 o 
   5   1  10      333.27      351.27      5.32 o 
   6   1  10      322.65      356.80      6.13 o 
   7   1  10        4.03        3.20      1.71 o 
   8   1  10     2093.97     2124.06     21.20 o 
   9   1  10       69.14       63.82      3.91 o 
  10   1  10       29.37       44.78      4.37 o 
  11   1  10       41.08       28.05      5.18 o 
  12   1  10        2.60        2.04      3.85 o 
  13   1  10       10.79        9.92      4.11 o 
  14   1  10       64.11       59.97      6.21 o 
  15   1  10        0.53       -0.64      5.41 o 
   0   2  10       42.26       51.94      5.44 o 
   1   2  10       83.92       92.47      3.07 o 
   2   2  10        1.03        3.32      1.16 o 
   3   2  10      211.69      209.76      4.53 o 
   4   2  10      126.90      103.20      3.25 o 
   5   2  10       77.27       71.90      3.91 o 
   6   2  10       73.72       68.45      2.85 o 
   7   2  10     1773.92     1848.00     16.63 o 
   8   2  10     1415.46     1432.85     17.07 o 
   9   2  10      795.22      836.67     11.86 o 
  10   2  10       16.79       19.75      3.89 o 
  11   2  10      833.30      849.11     15.02 o 
  12   2  10        1.32       -1.07      3.44 o 
  13   2  10       14.65       15.35      4.28 o 
  14   2  10        3.85        6.05      4.41 o 
  15   2  10      184.92      194.98     11.90 o 
   1   3  10      144.67      146.03      4.00 o 
   2   3  10       60.51       88.33      2.74 o 
   3   3  10       43.59       42.84      2.19 o 
   4   3  10       84.40       91.01      3.32 o 
   5   3  10        1.27        1.62      1.62 o 
   6   3  10      296.75      273.50      5.57 o 
   7   3  10       13.48       25.96      3.00 o 
   8   3  10      199.02      228.13      6.48 o 
   9   3  10       29.88       24.00      3.25 o 
  10   3  10      263.72      247.85      8.89 o 
  11   3  10      167.99      148.74      7.86 o 
  12   3  10       26.45       31.16      5.01 o 
  13   3  10       37.08       35.79      6.92 o 
  14   3  10       92.40      109.30      8.69 o 
  15   3  10      153.13      158.10     11.12 o 
   0   4  10     1702.32     1615.96     21.18 o 
   1   4  10     1442.82     1575.40     14.71 o 
   2   4  10     1761.25     1862.14     17.92 o 
   3   4  10      154.78      187.23      5.15 o 
   4   4  10        0.19        2.84      1.60 o 
   5   4  10      127.15      178.35      5.26 o 
   6   4  10     1877.58     1799.02     17.91 o 
   7   4  10       18.07       24.56      2.57 o 
   8   4  10      459.32      463.04      9.49 o 
   9   4  10     1014.17      989.46     15.04 o 
  10   4  10       17.22       16.04      4.34 o 
  11   4  10       15.69       22.75      4.94 o 
  12   4  10       45.80       50.97      6.37 o 
  13   4  10        3.45       17.23      5.05 o 
  14   4  10       51.26       44.74      6.61 o 
   1   5  10     2933.44     3225.13     26.96 o 
   2   5  10     1483.78     1447.19     14.30 o 
   3   5  10        5.74        5.35      1.74 o 
   4   5  10      470.76      465.28      7.61 o 
   5   5  10      122.51      128.94      5.62 o 
   6   5  10       63.99       71.57      3.58 o 
   7   5  10      500.52      430.08      7.64 o 
   8   5  10       90.99       67.36      4.56 o 
   9   5  10      182.28      161.73      6.47 o 
  10   5  10      706.11      698.38     15.45 o 
  11   5  10        2.42        1.85      4.13 o 
  12   5  10        2.04       -0.44      4.13 o 
  13   5  10       21.11       21.76      5.59 o 
  14   5  10       47.34       37.08      6.50 o 
   0   6  10     4962.60     5396.09     60.36 o 
   1   6  10       78.47       73.06      3.12 o 
   2   6  10        0.70        8.46      1.80 o 
   3   6  10        2.31        2.52      1.73 o 
   4   6  10        8.56       25.57      2.60 o 
   5   6  10      262.70      267.72      6.65 o 
   6   6  10      743.72      695.12     11.29 o 
   7   6  10        4.24        4.71      2.69 o 
   8   6  10      638.61      602.43     11.98 o 
   9   6  10       43.69       45.23      4.24 o 
  10   6  10      153.75      150.71      8.31 o 
  11   6  10       70.45       71.89      6.56 o 
  12   6  10        0.47       -2.64      4.40 o 
  13   6  10        8.39        9.48      5.13 o 
  14   6  10        1.31        1.13      5.36 o 
   1   7  10      749.85      822.36     10.09 o 
   2   7  10     1653.93     1772.02     19.85 o 
   3   7  10       31.63       25.31      2.68 o 
   4   7  10      576.00      578.88      8.60 o 
   5   7  10        0.02        0.70      2.17 o 
   6   7  10       36.52       63.37      4.16 o 
   7   7  10       99.05       62.05      4.44 o 
   8   7  10       35.33       30.55      4.47 o 
   9   7  10      165.11      158.40      7.53 o 
  10   7  10       24.44       21.06      5.77 o 
  11   7  10       31.48       26.34      6.75 o 
  12   7  10        7.34        2.01      4.62 o 
  13   7  10       24.53       24.24      6.03 o 
  14   7  10       30.45       33.28      6.70 o 
   0   8  10     5350.32     5433.65     61.88 o 
   1   8  10      197.53      190.18      8.33 o 
   2   8  10      240.21      264.25      6.11 o 
   3   8  10      114.34      113.29      4.11 o 
   4   8  10      264.18      300.44      9.46 o 
   5   8  10       41.36       27.19      2.82 o 
   6   8  10      248.36      214.93      6.35 o 
   7   8  10      451.10      442.12      8.98 o 
   8   8  10      347.68      353.49      9.61 o 
   9   8  10      120.01      138.12      7.13 o 
  10   8  10      167.15      177.51      9.06 o 
  11   8  10      339.20      343.01     12.10 o 
  12   8  10        6.98        2.90      5.26 o 
  13   8  10       28.21       19.33      6.54 o 
   1   9  10        0.05       -1.27      2.20 o 
   2   9  10      177.72      177.94      6.63 o 
   3   9  10      511.80      541.65     10.03 o 
   4   9  10        2.07        0.82      2.39 o 
   5   9  10      543.22      439.86     11.77 o 
   6   9  10       41.14       29.88      4.08 o 
   7   9  10      665.46      618.12     12.63 o 
   8   9  10        0.02       -3.45      3.45 o 
   9   9  10       37.66       43.65      5.52 o 
  10   9  10       28.83       31.56      6.86 o 
  11   9  10       26.06       39.41      8.98 o 
  12   9  10        1.57       -0.50      6.89 o 
  13   9  10      199.05      207.28     20.70 o 
   0  10  10     1758.35     1872.68     37.42 o 
   1  10  10      271.03      276.54     12.68 o 
   2  10  10     1118.12     1060.69     18.18 o 
   3  10  10       39.67       43.51      5.03 o 
   4  10  10      324.53      348.07     10.21 o 
   5  10  10      342.78      261.22     10.94 o 
   6  10  10       62.37       47.79      5.21 o 
   7  10  10      338.56      331.71     10.86 o 
   8  10  10      740.52      663.76     18.62 o 
   9  10  10      209.60      223.62     14.65 o 
  10  10  10     1146.29     1186.31     32.30 o 
  11  10  10      251.21      265.40     22.18 o 
  12  10  10        0.66        6.41      9.74 o 
   1  11  10      170.82      148.89      7.86 o 
   2  11  10       93.22       85.08      6.46 o 
   3  11  10        0.12       -1.66      3.25 o 
   4  11  10        2.58        5.35      3.89 o 
   5  11  10       34.38       41.15      5.52 o 
   6  11  10       55.57       43.35      5.35 o 
   7  11  10       86.89       85.17      6.98 o 
   8  11  10      182.40      169.20     10.33 o 
   9  11  10        0.32        1.96      5.60 o 
  10  11  10        0.01       -2.13      6.46 o 
  11  11  10       18.60       17.31      8.29 o 
   0  12  10        5.06        5.04      5.84 o 
   1  12  10      119.90      110.94      7.32 o 
   2  12  10        9.17        8.73      5.27 o 
   3  12  10      167.86      157.55      8.64 o 
   4  12  10       19.14       22.30      4.83 o 
   5  12  10      252.90      259.89     10.58 o 
   6  12  10      135.01      132.11      8.33 o 
   7  12  10      143.01      144.97     11.37 o 
   8  12  10      294.56      309.39     13.37 o 
   9  12  10       56.84       69.41      9.01 o 
  10  12  10        6.48        4.40      6.45 o 
   1  13  10       26.01       12.50      4.89 o 
   2  13  10       35.26       29.13      5.23 o 
   3  13  10       62.45       71.62      6.65 o 
   4  13  10       95.53      107.10      7.84 o 
   5  13  10        2.62       -1.25      4.03 o 
   6  13  10       16.01       12.47      5.23 o 
   7  13  10        0.56       -2.90      4.88 o 
   8  13  10      106.83      114.95      9.73 o 
   9  13  10        5.12        4.92      6.40 o 
   0  14  10      110.56      113.13     11.48 o 
   1  14  10       28.09       32.89      5.77 o 
   2  14  10       94.31      123.81      8.46 o 
   3  14  10       11.59       14.58      5.16 o 
   4  14  10      100.27      101.05      8.57 o 
   5  14  10      113.50      121.56     11.45 o 
   6  14  10       10.92        6.82      5.41 o 
   7  14  10        8.59        5.68      5.63 o 
   8  14  10      328.81      379.31     15.77 o 
   1  15  10       10.35        2.42      4.69 o 
   2  15  10       65.30       65.51      7.33 o 
   3  15  10        1.87        5.85      5.04 o 
   4  15  10       10.02       16.96      5.53 o 
   5  15  10       86.46       88.28      8.92 o 
   6  15  10      215.07      193.47     12.43 o 
   7  15  10        0.44       -2.91      5.72 o 
   0  16  10       34.71       62.21     11.80 o 
   1  16  10       26.40       27.56      6.39 o 
   2  16  10       24.57       18.23      6.17 o 
   3  16  10        0.09        3.61      6.02 o 
   4  16  10      419.73      464.82     17.48 o 
   1   1  11      450.60      380.00      6.07 o 
   2   1  11     4791.31     5048.68     39.55 o 
   3   1  11     1210.67     1318.37     12.54 o 
   4   1  11     1353.93     1303.47     12.76 o 
   5   1  11        1.11       -0.80      1.21 o 
   6   1  11      662.30      651.72      8.11 o 
   7   1  11       99.43      109.61      3.66 o 
   8   1  11      142.97      113.92      4.68 o 
   9   1  11       19.10       26.54      3.12 o 
  10   1  11       22.07       24.45      3.93 o 
  11   1  11       61.50       43.72      5.22 o 
  12   1  11      441.43      433.40     11.75 o 
  13   1  11       33.16       35.99      6.61 o 
  14   1  11      308.26      294.71     13.13 o 
  15   1  11        7.55        2.39      5.56 o 
   0   2  11     4456.65     4110.17     59.94 o 
   1   2  11       89.20       75.26      2.41 o 
   2   2  11      313.47      331.04      7.57 o 
   3   2  11       88.14       90.29      3.13 o 
   4   2  11      142.29      156.61      5.54 o 
   5   2  11       16.34       17.99      1.98 o 
   6   2  11      648.65      609.94      8.77 o 
   7   2  11     1462.49     1484.77     14.40 o 
   8   2  11     1917.46     1816.84     19.26 o 
   9   2  11        7.51        6.44      2.69 o 
  10   2  11      516.65      516.87     11.15 o 
  11   2  11       11.39        7.05      3.39 o 
  12   2  11      329.03      314.89     10.19 o 
  13   2  11      153.39      138.46      8.55 o 
  14   2  11      150.41      186.09     13.76 o 
  15   2  11        2.88        4.78      5.74 o 
   1   3  11     1361.92     1206.09     10.99 o 
   2   3  11      725.79      888.47      9.47 o 
   3   3  11     1703.32     1792.08     15.98 o 
   4   3  11      936.05      947.67     11.01 o 
   5   3  11     1120.87     1208.09     13.24 o 
   6   3  11      239.03      254.78      6.48 o 
   7   3  11      159.10      145.09      4.42 o 
   8   3  11      263.12      245.76      6.81 o 
   9   3  11      172.97      161.18      6.03 o 
  10   3  11      851.54      817.18     15.53 o 
  11   3  11      492.71      488.77     12.33 o 
  12   3  11      336.44      330.75     11.17 o 
  13   3  11       24.29       27.02      5.38 o 
  14   3  11      693.96      736.20     19.00 o 
   0   4  11      160.20      138.29      5.12 o 
   1   4  11     3041.14     3382.38     27.91 o 
   2   4  11      473.15      531.17      7.42 o 
   3   4  11      165.78      138.85      3.74 o 
   4   4  11      116.37       98.23      3.40 o 
   5   4  11     1955.36     2005.55     22.57 o 
   6   4  11        4.71        7.69      2.08 o 
   7   4  11      142.38      134.49      4.60 o 
   8   4  11     2295.72     2233.84     25.35 o 
   9   4  11        0.09        3.83      2.90 o 
  10   4  11     1072.36     1013.12     19.07 o 
  11   4  11       17.80       11.27      4.66 o 
  12   4  11      493.69      511.86     14.19 o 
  13   4  11       22.63       33.84      6.44 o 
  14   4  11       26.95       31.07      7.09 o 
   1   5  11     2432.56     2586.47     22.61 o 
   2   5  11     1075.15     1085.28     11.77 o 
   3   5  11      335.97      376.07      6.63 o 
   4   5  11      481.06      448.17      7.49 o 
   5   5  11      372.18      382.38      8.18 o 
   6   5  11       32.34       29.00      2.82 o 
   7   5  11       29.13       25.18      2.92 o 
   8   5  11      478.30      483.37     10.01 o 
   9   5  11        0.07        1.17      2.87 o 
  10   5  11      631.11      666.63     15.15 o 
  11   5  11      443.64      400.37     12.36 o 
  12   5  11        7.88        3.84      4.53 o 
  13   5  11       52.71       53.46      6.95 o 
  14   5  11       32.92       37.49      7.53 o 
   0   6  11      103.95      101.85      5.12 o 
   1   6  11       12.56       21.50      2.15 o 
   2   6  11      425.63      458.40      7.06 o 
   3   6  11     1427.71     1568.12     15.97 o 
   4   6  11      117.49       86.99      3.94 o 
   5   6  11       87.41      108.55      4.45 o 
   6   6  11        5.60        0.20      2.49 o 
   7   6  11       17.66       17.12      2.76 o 
   8   6  11      289.33      288.38      8.28 o 
   9   6  11       78.74       87.59      5.52 o 
  10   6  11       75.26       90.89      6.92 o 
  11   6  11        4.38        5.84      4.32 o 
  12   6  11      167.64      144.55      9.22 o 
  13   6  11       88.07       85.19      8.00 o 
  14   6  11       40.30       49.32      8.06 o 
   1   7  11      458.24      492.97      7.56 o 
   2   7  11     1128.60     1052.52     12.15 o 
   3   7  11      193.33      228.09      6.14 o 
   4   7  11      181.27      159.71      4.83 o 
   5   7  11     1090.42      946.79     12.71 o 
   6   7  11        5.12       10.62      2.65 o 
   7   7  11     1044.02      969.42     14.63 o 
   8   7  11      636.55      675.26     12.36 o 
   9   7  11       11.12        9.63      3.57 o 
  10   7  11       17.85       37.73      5.27 o 
  11   7  11       33.12       30.76      5.52 o 
  12   7  11       98.76      111.20      8.52 o 
  13   7  11        0.92        2.36      5.06 o 
   0   8  11      976.10      997.50     19.49 o 
   1   8  11     1633.53     1652.66     16.85 o 
   2   8  11     1348.17     1354.95     14.77 o 
   3   8  11      425.36      418.07      7.42 o 
   4   8  11      381.86      392.62      7.31 o 
   5   8  11      274.28      222.07      5.92 o 
   6   8  11        0.93        2.04      2.45 o 
   7   8  11      451.16      456.08      9.27 o 
   8   8  11      124.14      113.72      5.98 o 
   9   8  11       51.38       46.09      4.77 o 
  10   8  11        4.98       -1.24      4.94 o 
  11   8  11       97.82      119.91      9.31 o 
  12   8  11       14.19       18.52      6.08 o 
  13   8  11      164.89      160.90     11.36 o 
   1   9  11     1882.87     1748.00     24.23 o 
   2   9  11      216.40      200.05      6.78 o 
   3   9  11      618.41      570.46     10.33 o 
   4   9  11        5.45        2.58      2.44 o 
   5   9  11       25.93       15.83      2.92 o 
   6   9  11      209.86      233.47      6.98 o 
   7   9  11       32.03       40.11      4.44 o 
   8   9  11      113.98      136.34      7.70 o 
   9   9  11      119.26      134.04      8.99 o 
  10   9  11      100.80      106.78      9.71 o 
  11   9  11      531.97      609.06     49.19 o 
  12   9  11        1.95       20.03      8.40 o 
   0  10  11       48.97       49.18     12.11 o 
   1  10  11      459.53      484.45     13.84 o 
   2  10  11      372.41      347.36     10.25 o 
   3  10  11      970.50      917.70     16.89 o 
   4  10  11       12.22        5.73      3.41 o 
   5  10  11      529.98      512.98     12.62 o 
   6  10  11       16.41       24.70      4.45 o 
   7  10  11       24.99       17.52      4.62 o 
   8  10  11      180.70      175.73     16.75 o 
   9  10  11        0.02        1.75      5.93 o 
  10  10  11       91.79      118.28     12.26 o 
  11  10  11       12.25       15.05     10.07 o 
  12  10  11        0.95        7.07      9.74 o 
   1  11  11      376.71      353.33     10.76 o 
   2  11  11      227.44      213.97      9.08 o 
   3  11  11        0.59        4.12      3.71 o 
   4  11  11      119.77      124.13      7.50 o 
   5  11  11      148.41      137.54      7.93 o 
   6  11  11      377.84      414.50     12.27 o 
   7  11  11      153.43      162.24      8.86 o 
   8  11  11      164.12      139.39      9.62 o 
   9  11  11       62.37       73.29      9.89 o 
  10  11  11       40.52       32.80     12.71 o 
  11  11  11      155.04      186.72     19.13 o 
   0  12  11     1454.93     1454.27     34.38 o 
   1  12  11      523.19      524.25     13.57 o 
   2  12  11      175.37      145.65      8.18 o 
   3  12  11       33.74       17.61      4.86 o 
   4  12  11      145.58      155.93      8.63 o 
   5  12  11       22.04       24.71      7.60 o 
   6  12  11      138.13      141.91      8.63 o 
   7  12  11      134.87      145.20      8.99 o 
   8  12  11      228.21      216.63     13.15 o 
   9  12  11        7.97       40.08     13.09 o 
  10  12  11       89.30       72.11     11.90 o 
   1  13  11        1.85        3.01      4.27 o 
   2  13  11      168.06      178.57      9.50 o 
   3  13  11      181.69      211.93     10.21 o 
   4  13  11      137.07      109.96      8.07 o 
   5  13  11        8.28        4.14      4.37 o 
   6  13  11      353.04      386.01     17.26 o 
   7  13  11       20.90       16.57      5.38 o 
   8  13  11        0.01       -1.40      5.07 o 
   9  13  11        3.65       10.75      7.75 o 
   0  14  11      103.73      113.95     12.53 o 
   1  14  11       25.11       33.52      6.48 o 
   2  14  11      366.05      344.90     12.81 o 
   3  14  11      213.63      220.10     10.78 o 
   4  14  11      168.80      167.23      9.89 o 
   5  14  11       46.65       56.29      9.31 o 
   6  14  11       17.90       10.51      6.09 o 
   7  14  11       58.79       65.59      8.36 o 
   8  14  11       59.51       86.99     10.33 o 
   1  15  11       15.98       14.07      5.34 o 
   2  15  11      316.25      365.26     13.74 o 
   3  15  11        6.79        7.11      5.12 o 
   4  15  11       27.74       26.76      6.00 o 
   5  15  11      117.51      110.33     13.24 o 
   6  15  11        2.23        8.12      6.11 o 
   0  16  11        0.18       15.73      7.85 o 
   1  16  11        2.56        4.68      5.35 o 
   2  16  11       37.56       38.76      8.07 o 
   3  16  11       38.99       32.01      6.76 o 
   4  16  11      185.79      211.54     13.12 o 
   0   0  12      440.45      428.32     30.94 o 
   1   0  12     8665.84     9378.18    128.88 o 
   2   0  12        6.78        2.52      2.35 o 
   3   0  12     2649.01     2424.57     30.58 o 
   4   0  12      978.21     1113.00     15.19 o 
   5   0  12      606.22      566.63     10.19 o 
   6   0  12     1578.23     1756.75     22.69 o 
   7   0  12     2089.17     1980.56     37.81 o 
   8   0  12       63.70       76.11      7.31 o 
   9   0  12      326.30      329.37     10.63 o 
  10   0  12      912.13      893.00     21.21 o 
  11   0  12        7.62       10.24      6.32 o 
  12   0  12     1591.12     1744.87     63.28 o 
  13   0  12      519.24      586.81     31.78 o 
  14   0  12        0.58       -7.33      7.33 o 
   1   1  12     1018.68     1125.80     12.46 o 
   2   1  12      591.57      644.65      9.29 o 
   3   1  12     1232.79     1319.52     12.61 o 
   4   1  12        1.52        4.04      1.59 o 
   5   1  12       24.37       24.88      2.31 o 
   6   1  12     1758.61     1791.80     17.58 o 
   7   1  12     1344.86     1383.33     13.85 o 
   8   1  12       11.47        9.17      2.64 o 
   9   1  12        9.55        4.95      2.63 o 
  10   1  12      401.98      384.10     10.02 o 
  11   1  12      201.20      230.86     11.09 o 
  12   1  12       69.86       79.04      7.41 o 
  13   1  12       33.13       36.58      6.39 o 
  14   1  12       74.76       85.95      8.63 o 
   0   2  12     8055.48     8374.12    103.06 o 
   1   2  12      246.43      265.17      4.80 o 
   2   2  12     1772.34     1707.13     16.12 o 
   3   2  12       24.63       28.73      1.81 o 
   4   2  12     2382.86     2403.46     21.88 o 
   5   2  12      550.21      556.50      7.83 o 
   6   2  12     1465.61     1431.03     14.64 o 
   7   2  12     1554.62     1492.88     15.42 o 
   8   2  12     3993.77     3965.26     35.20 o 
   9   2  12      303.24      303.72      7.34 o 
  10   2  12        3.72        5.49      3.33 o 
  11   2  12        8.16        8.08      4.16 o 
  12   2  12       13.49       17.44      5.13 o 
  13   2  12       41.93       62.17      7.19 o 
  14   2  12       67.60       85.60      8.40 o 
   1   3  12      374.36      458.15      7.20 o 
   2   3  12     4949.29     5133.32     38.69 o 
   3   3  12      493.62      547.85      7.84 o 
   4   3  12      249.09      224.22      5.00 o 
   5   3  12        8.10        6.12      1.92 o 
   6   3  12      496.33      535.04     12.43 o 
   7   3  12      729.55      739.96     14.80 o 
   8   3  12     2336.01     2239.74     24.23 o 
   9   3  12      908.72      849.69     13.16 o 
  10   3  12      259.38      229.77     10.51 o 
  11   3  12      230.17      237.80      9.64 o 
  12   3  12       29.89       23.34      5.35 o 
  13   3  12       73.01       88.81      8.07 o 
  14   3  12       29.81       30.75      7.56 o 
   0   4  12      146.65      146.18      5.04 o 
   1   4  12     2252.23     2402.49     19.41 o 
   2   4  12     1717.67     1706.64     15.37 o 
   3   4  12      255.72      242.77      4.79 o 
   4   4  12      610.13      677.89      8.63 o 
   5   4  12      156.55      173.82      4.88 o 
   6   4  12      434.71      397.45      7.33 o 
   7   4  12      686.05      714.42     10.37 o 
   8   4  12      448.23      401.37      9.19 o 
   9   4  12       91.99       77.51      5.34 o 
  10   4  12      319.18      326.96     11.15 o 
  11   4  12       53.32       41.75      5.69 o 
  12   4  12       98.86       85.54      8.18 o 
  13   4  12      164.12      169.52     11.65 o 
  14   4  12        0.20        2.41      5.99 o 
   1   5  12     2919.82     2939.48     25.36 o 
   2   5  12     1558.57     1556.80     15.48 o 
   3   5  12      206.45      192.71      5.02 o 
   4   5  12       12.03       16.73      2.15 o 
   5   5  12      223.84      283.96      6.26 o 
   6   5  12      221.46      236.25      5.93 o 
   7   5  12       27.02       35.09      3.41 o 
   8   5  12      357.12      332.89      8.60 o 
   9   5  12       19.48       16.67      3.73 o 
  10   5  12       12.74       16.15      4.70 o 
  11   5  12       60.52       57.23      6.22 o 
  12   5  12        0.19        2.35      5.93 o 
  13   5  12        0.16        0.57      5.50 o 
  14   5  12      118.56      115.08     10.25 o 
   0   6  12      852.79      875.31     15.04 o 
   1   6  12      104.30       93.79      3.64 o 
   2   6  12       37.63       49.83      2.94 o 
   3   6  12     3628.44     3583.14     30.70 o 
   4   6  12        4.14        7.82      2.29 o 
   5   6  12      349.04      419.98      7.96 o 
   6   6  12      119.77      135.94      4.63 o 
   7   6  12      133.15      129.96      5.40 o 
   8   6  12      265.64      268.33      8.06 o 
   9   6  12      380.96      347.48      9.27 o 
  10   6  12        0.89       -0.83      3.93 o 
  11   6  12      215.61      239.52     13.22 o 
  12   6  12       93.62       95.52      8.86 o 
  13   6  12       37.14       45.91      7.71 o 
   1   7  12      112.71       83.78      3.66 o 
   2   7  12        9.89       14.50      2.85 o 
   3   7  12      740.41      781.88     10.41 o 
   4   7  12       93.96       72.88      3.79 o 
   5   7  12      196.02      186.87      6.19 o 
   6   7  12      468.87      412.69      8.39 o 
   7   7  12      138.18      155.38      5.64 o 
   8   7  12        0.28        0.46      2.98 o 
   9   7  12       20.23       12.96      3.75 o 
  10   7  12        7.64        6.58      4.29 o 
  11   7  12        8.54        8.33      4.78 o 
  12   7  12       50.98       50.15      7.69 o 
  13   7  12       37.15       44.01      7.71 o 
   0   8  12       44.91       59.86      4.86 o 
   1   8  12       19.71       15.15      2.47 o 
   2   8  12        0.87       -0.12      2.04 o 
   3   8  12     1043.33      971.94     12.15 o 
   4   8  12       42.42       51.12      4.16 o 
   5   8  12       93.18      126.71      4.89 o 
   6   8  12      175.61      175.64      6.01 o 
   7   8  12      790.16      752.86     14.97 o 
   8   8  12      392.00      375.49      9.46 o 
   9   8  12      279.24      325.87     11.07 o 
  10   8  12       83.39       74.21      6.92 o 
  11   8  12       61.11       78.69      8.14 o 
  12   8  12       78.04       64.82      9.10 o 
  13   8  12      104.70      121.78     17.39 o 
   1   9  12     1260.24     1241.71     16.38 o 
   2   9  12      368.65      375.36      8.48 o 
   3   9  12       37.17       40.86      3.88 o 
   4   9  12      270.20      234.49      7.30 o 
   5   9  12      915.43      862.56     12.77 o 
   6   9  12       75.74       71.61      4.57 o 
   7   9  12      309.62      297.69      8.52 o 
   8   9  12        0.17        1.16      3.87 o 
   9   9  12      385.02      393.05     13.45 o 
  10   9  12       29.84       37.29      7.38 o 
  11   9  12       94.40      106.08     12.56 o 
  12   9  12      110.28      109.98     16.79 o 
   0  10  12     2110.11     2011.03     39.49 o 
   1  10  12        2.15        2.19      3.55 o 
   2  10  12     1488.54     1439.91     22.42 o 
   3  10  12     1079.36     1071.49     25.45 o 
   4  10  12      385.11      363.56     10.65 o 
   5  10  12        4.02        6.01      3.74 o 
   6  10  12      727.09      710.44     15.32 o 
   7  10  12     1390.68     1379.35     23.04 o 
   8  10  12      607.17      568.34     15.81 o 
   9  10  12      223.40      240.91     25.42 o 
  10  10  12      194.38      210.81     18.75 o 
  11  10  12       54.76       25.54     23.21 o 
   1  11  12     1172.44     1186.56     20.57 o 
   2  11  12       22.72       18.35      4.38 o 
   3  11  12       59.28       60.17      5.83 o 
   4  11  12       18.52       21.39      4.55 o 
   5  11  12      818.89      767.01     16.37 o 
   6  11  12      321.15      333.47     12.44 o 
   7  11  12        4.19        4.92      4.12 o 
   8  11  12       47.76       46.76      8.93 o 
   9  11  12        0.02        1.25      6.32 o 
  10  11  12       77.05       95.37     12.32 o 
  11  11  12      248.61      270.03     22.62 o 
   0  12  12      169.65      167.41     13.67 o 
   1  12  12        1.85        4.68      4.10 o 
   2  12  12       18.19       15.03      4.55 o 
   3  12  12       50.83       60.80      6.14 o 
   4  12  12      152.00      162.49      8.86 o 
   5  12  12        3.01        4.81      4.13 o 
   6  12  12      104.22      113.18      8.08 o 
   7  12  12      111.75      122.40      9.47 o 
   8  12  12        0.81        3.72      5.84 o 
   9  12  12        2.35        0.28      7.21 o 
  10  12  12      195.07      224.18     31.48 o 
   1  13  12      412.81      392.95     13.82 o 
   2  13  12      534.04      573.34     14.91 o 
   3  13  12      260.59      293.38     11.60 o 
   4  13  12        7.44       10.75      4.63 o 
   5  13  12       12.18       14.05      4.78 o 
   6  13  12       55.30       68.96      6.98 o 
   7  13  12      125.42      111.87      9.35 o 
   8  13  12      113.48      123.62     11.34 o 
   9  13  12       31.71       28.18      9.43 o 
   0  14  12       61.26       78.04     10.17 o 
   1  14  12        0.32       -1.36      4.40 o 
   2  14  12       90.19       84.56      9.23 o 
   3  14  12        0.06       -4.15      4.15 o 
   4  14  12      138.02      152.59      9.59 o 
   5  14  12        0.02        6.95      4.89 o 
   6  14  12      201.02      219.17     12.53 o 
   7  14  12        1.68        5.29      6.72 o 
   1  15  12       78.74       87.62     10.05 o 
   2  15  12       18.20       25.32      6.04 o 
   3  15  12        6.11        8.32      5.40 o 
   4  15  12        4.59        4.69      5.25 o 
   5  15  12       52.85       56.55      8.25 o 
   6  15  12        0.52        3.46      6.61 o 
   0  16  12        0.13       -4.65      6.96 o 
   1  16  12       32.62       30.41      6.71 o 
   2  16  12        1.03       -1.83      5.04 o 
   3  16  12       24.80       29.67      7.20 o 
   1   1  13     5312.48     5620.21     46.85 o 
   2   1  13     3268.26     3535.51     31.50 o 
   3   1  13     3682.91     3937.48     41.59 o 
   4   1  13      186.64      198.00      5.15 o 
   5   1  13     2282.25     2450.80     21.59 o 
   6   1  13      703.70      717.40     11.30 o 
   7   1  13      412.97      388.94      7.40 o 
   8   1  13     2318.40     2205.87     25.76 o 
   9   1  13      250.55      259.90     11.90 o 
  10   1  13      137.33      121.83     10.30 o 
  11   1  13      222.23      204.66     10.05 o 
  12   1  13      192.55      182.61      9.58 o 
  13   1  13      112.20      118.67      9.00 o 
  14   1  13        1.81       -5.01      5.01 o 
   0   2  13     1327.36     1406.21     19.83 o 
   1   2  13      391.16      371.34      5.46 o 
   2   2  13        1.11        0.17      1.31 o 
   3   2  13     1533.45     1697.12     15.42 o 
   4   2  13      184.77      162.11      4.43 o 
   5   2  13      325.31      335.02      7.05 o 
   6   2  13      138.92      170.95      4.77 o 
   7   2  13      994.31     1006.14     13.67 o 
   8   2  13      744.09      733.92     12.03 o 
   9   2  13      344.17      360.22      9.35 o 
  10   2  13      183.37      166.28      8.91 o 
  11   2  13      242.32      252.63     11.01 o 
  12   2  13       76.32       77.69     12.44 o 
  13   2  13        0.02        8.59      5.06 o 
  14   2  13        0.03       -0.26      5.35 o 
   1   3  13      935.11      945.84      9.36 o 
   2   3  13        0.09        0.53      1.24 o 
   3   3  13     2306.43     2460.49     21.17 o 
   4   3  13        7.77       11.46      1.87 o 
   5   3  13      102.27      100.36      3.97 o 
   6   3  13      706.18      709.28     10.03 o 
   7   3  13       75.57       73.89      4.21 o 
   8   3  13        0.22       -0.33      2.80 o 
   9   3  13      411.78      385.30     13.10 o 
  10   3  13      120.35      109.76      7.67 o 
  11   3  13        5.72        4.66      4.55 o 
  12   3  13        4.75        1.33      4.35 o 
  13   3  13      232.21      275.96     22.51 o 
  14   3  13        0.33       -5.66      5.66 o 
   0   4  13     4945.49     5101.51     52.49 o 
   1   4  13      625.69      679.30      8.30 o 
   2   4  13       10.06       13.57      1.76 o 
   3   4  13     1567.72     1618.21     16.90 o 
   4   4  13        0.29        1.58      1.63 o 
   5   4  13      229.33      218.16      5.52 o 
   6   4  13      388.86      346.74      6.95 o 
   7   4  13       31.54       36.67      3.46 o 
   8   4  13        1.06       -0.86      2.64 o 
   9   4  13       74.19       66.61      4.90 o 
  10   4  13        9.41        6.14      5.26 o 
  11   4  13       27.48       38.70      6.58 o 
  12   4  13       22.40       42.34      6.84 o 
  13   4  13       94.44       89.68      9.08 o 
  14   4  13       10.21       17.53      6.84 o 
   1   5  13      301.27      338.45      5.56 o 
   2   5  13      244.61      242.82      4.76 o 
   3   5  13        3.67       -1.56      1.56 o 
   4   5  13      151.72      150.24      4.36 o 
   5   5  13      112.84      126.29      4.30 o 
   6   5  13       30.87       18.69      3.39 o 
   7   5  13        4.08        7.70      2.91 o 
   8   5  13      147.46      143.45      6.38 o 
   9   5  13      383.08      378.33      9.69 o 
  10   5  13       16.50       11.24      4.91 o 
  11   5  13       10.21        8.55      5.16 o 
  12   5  13       68.35       76.31      8.33 o 
  13   5  13        0.74       -0.06      5.63 o 
   0   6  13     2855.69     2807.99     35.41 o 
   1   6  13     4590.48     4634.34     37.99 o 
   2   6  13     1944.75     1916.22     18.65 o 
   3   6  13      225.87      254.39      5.82 o 
   4   6  13      119.72      137.14      4.77 o 
   5   6  13     1362.36     1269.63     14.01 o 
   6   6  13      262.05      277.45      6.23 o 
   7   6  13        0.36       -2.38      2.58 o 
   8   6  13      588.47      542.44     12.46 o 
   9   6  13     1275.88     1333.83     19.17 o 
  10   6  13      427.38      369.02     13.57 o 
  11   6  13       75.14       93.76      8.71 o 
  12   6  13      162.38      164.38     11.08 o 
  13   6  13      202.27      178.07     12.01 o 
   1   7  13       40.99       63.99      3.42 o 
   2   7  13       44.38       58.21      3.38 o 
   3   7  13       25.47       21.05      2.61 o 
   4   7  13      662.59      634.32      9.49 o 
   5   7  13      202.19      186.80      5.86 o 
   6   7  13       29.92       34.21      3.20 o 
   7   7  13       38.43       54.64      6.09 o 
   8   7  13       37.64       17.09      3.66 o 
   9   7  13        8.74        6.28      3.42 o 
  10   7  13       53.84       61.95      7.35 o 
  11   7  13      412.45      473.31     16.83 o 
  12   7  13       26.39       30.63      6.66 o 
  13   7  13        5.93        1.34      5.99 o 
   0   8  13     2250.10     2196.08     30.16 o 
   1   8  13      908.20      886.90     12.27 o 
   2   8  13       44.23       39.18      3.10 o 
   3   8  13      280.99      279.10      6.36 o 
   4   8  13       17.94       18.05      2.68 o 
   5   8  13      138.04       98.69      4.55 o 
   6   8  13      611.66      577.93     10.31 o 
   7   8  13      520.16      534.43     10.88 o 
   8   8  13        6.34        5.19      3.48 o 
   9   8  13       44.98       53.90      5.19 o 
  10   8  13        8.72        1.96      4.87 o 
  11   8  13       49.59       50.69      8.15 o 
  12   8  13       91.49       96.00     10.28 o 
   1   9  13      973.35     1020.05     14.61 o 
   2   9  13      103.27      108.08      5.27 o 
   3   9  13       39.19       50.22      4.18 o 
   4   9  13      313.34      337.75      8.47 o 
   5   9  13       17.00       14.81      3.45 o 
   6   9  13        0.77        8.50      3.15 o 
   7   9  13      220.73      214.21      8.13 o 
   8   9  13        0.34       -1.44      3.79 o 
   9   9  13       15.63       13.78      6.10 o 
  10   9  13      146.67      161.50     28.73 o 
  11   9  13       39.65       47.52     12.73 o 
  12   9  13       21.86       35.56     12.88 o 
   0  10  13        4.76        4.16      5.67 o 
   1  10  13      958.10      925.20     17.09 o 
   2  10  13      399.90      400.55     11.00 o 
   3  10  13      102.16      102.87      6.63 o 
   4  10  13      270.32      247.57      9.29 o 
   5  10  13        0.04        2.28      3.49 o 
   6  10  13       77.38       67.01      6.71 o 
   7  10  13        8.57        5.09      4.63 o 
   8  10  13        8.10        8.17      5.65 o 
   9  10  13       19.36       14.49      7.21 o 
  10  10  13       11.10        5.53     12.16 o 
  11  10  13       16.34       24.31     15.47 o 
   1  11  13       25.94       24.25      5.20 o 
   2  11  13       45.28       41.96      5.85 o 
   3  11  13      312.29      312.19     16.97 o 
   4  11  13       56.92       63.13      6.02 o 
   5  11  13       56.31       55.22      6.57 o 
   6  11  13        2.14        0.94      4.30 o 
   7  11  13       10.40       19.63      5.53 o 
   8  11  13        0.29        4.24      5.65 o 
   9  11  13      122.60      117.67     12.54 o 
  10  11  13        6.23       16.58      9.38 o 
   0  12  13       66.05       69.08      9.13 o 
   1  12  13       26.39       27.74      4.99 o 
   2  12  13        3.07       -0.80      3.89 o 
   3  12  13      126.59      126.92      8.02 o 
   4  12  13      166.67      139.66      8.39 o 
   5  12  13        1.88       -1.98      5.61 o 
   6  12  13       18.56       20.61      7.22 o 
   7  12  13       84.69       74.21      7.74 o 
   8  12  13       21.59       20.75      6.89 o 
   9  12  13      422.58      488.50     27.32 o 
   1  13  13      368.14      405.33     12.95 o 
   2  13  13      141.81      129.48      8.47 o 
   3  13  13      300.14      309.41     14.41 o 
   4  13  13       64.83       70.15      7.68 o 
   5  13  13      367.65      379.86     14.62 o 
   6  13  13       74.41       66.09      7.70 o 
   7  13  13        0.66       -4.80      4.80 o 
   8  13  13       74.81       70.02      9.38 o 
   0  14  13        0.90       -6.32      6.32 o 
   1  14  13      292.56      340.85     12.90 o 
   2  14  13       67.22       78.39      7.62 o 
   3  14  13       35.45       31.62      6.63 o 
   4  14  13      285.45      345.53     14.77 o 
   5  14  13      148.40      133.84     10.31 o 
   6  14  13      126.31      133.66     10.63 o 
   7  14  13        1.06        1.90      5.69 o 
   1  15  13       28.49       28.77      6.30 o 
   2  15  13       37.90       41.62      7.31 o 
   3  15  13      381.86      421.15     16.48 o 
   4  15  13       11.27       12.17      7.73 o 
   5  15  13        3.01        2.31      5.81 o 
   0  16  13        0.85        8.29      9.38 o 
   1  16  13       35.73       35.25      7.60 o 
   0   0  14     2657.63     2629.57     53.92 o 
   1   0  14     2228.69     2043.62     31.35 o 
   2   0  14     2441.64     2491.20     36.60 o 
   3   0  14      258.55      252.94      8.41 o 
   4   0  14     4037.49     4065.94     48.56 o 
   5   0  14     1488.15     1443.68     28.24 o 
   6   0  14       66.34       80.15      5.70 o 
   7   0  14      699.75      625.18     15.14 o 
   8   0  14      658.88      686.38     17.67 o 
   9   0  14      223.97      202.50     10.75 o 
  10   0  14     1885.83     1755.84     52.12 o 
  11   0  14     1526.73     1547.72     37.75 o 
  12   0  14        0.11       -3.87      6.57 o 
  13   0  14      120.53      107.55     12.67 o 
  14   0  14      235.28      294.45     19.71 o 
   1   1  14     3375.31     3635.74     48.35 o 
   2   1  14      747.85      851.44     11.12 o 
   3   1  14       23.89       20.61      2.66 o 
   4   1  14      478.86      493.58      7.77 o 
   5   1  14      273.09      321.41      8.15 o 
   6   1  14      218.45      214.44      5.77 o 
   7   1  14      160.67      154.47      5.25 o 
   8   1  14      382.62      377.05      9.33 o 
   9   1  14      103.10       97.70      5.91 o 
  10   1  14      712.20      679.76     16.21 o 
  11   1  14      300.17      251.16     11.26 o 
  12   1  14       17.49       16.50      5.53 o 
  13   1  14        0.33        6.39      5.39 o 
  14   1  14      216.48      244.35     13.13 o 
   0   2  14       12.35       20.59      2.84 o 
   1   2  14     1313.66     1427.70     14.52 o 
   2   2  14       13.61       12.27      2.13 o 
   3   2  14       77.40       83.60      3.86 o 
   4   2  14      102.95       77.72      3.92 o 
   5   2  14      397.22      409.42      7.91 o 
   6   2  14      124.02      120.61      4.84 o 
   7   2  14        0.94        2.42      2.57 o 
   8   2  14     1395.71     1384.44     19.01 o 
   9   2  14     1081.34     1023.30     16.50 o 
  10   2  14       25.56       16.77      4.65 o 
  11   2  14       11.92        1.67      4.40 o 
  12   2  14        0.01        3.43      4.73 o 
  13   2  14       57.79       50.46      7.21 o 
  14   2  14      355.17      407.79     15.70 o 
   1   3  14      480.81      490.78      6.76 o 
   2   3  14       51.30       70.37      2.90 o 
   3   3  14      508.21      520.10      7.78 o 
   4   3  14        2.53        2.71      2.09 o 
   5   3  14        0.02        0.98      2.14 o 
   6   3  14      409.99      430.74      8.46 o 
   7   3  14      528.71      522.56     10.26 o 
   8   3  14       20.49        3.85      3.37 o 
   9   3  14      992.66      969.71     16.97 o 
  10   3  14        7.53       12.22      5.00 o 
  11   3  14      345.46      304.00     13.21 o 
  12   3  14       24.98       37.57      7.08 o 
  13   3  14        3.36       16.17      6.40 o 
  14   3  14       11.50       26.85      7.66 o 
   0   4  14      967.41      970.43     14.14 o 
   1   4  14      257.74      240.69      4.91 o 
   2   4  14      514.78      532.67      7.52 o 
   3   4  14      275.81      319.45      6.13 o 
   4   4  14      464.97      425.91      7.37 o 
   5   4  14      362.15      366.72      7.12 o 
   6   4  14      781.27      766.62     11.69 o 
   7   4  14      344.99      360.54      8.79 o 
   8   4  14      161.54      150.98      7.16 o 
   9   4  14       36.29       25.53      4.37 o 
  10   4  14        9.50        8.62      4.20 o 
  11   4  14      530.36      548.57     16.84 o 
  12   4  14      330.62      343.06     15.64 o 
  13   4  14       41.98       43.84      7.81 o 
   1   5  14        1.92        9.22      1.81 o 
   2   5  14       10.69       14.85      2.44 o 
   3   5  14      392.49      405.83      6.85 o 
   4   5  14        3.92       -1.89      1.89 o 
   5   5  14      214.53      212.53      6.48 o 
   6   5  14      210.62      194.57      5.73 o 
   7   5  14       92.42       76.50      5.01 o 
   8   5  14      735.76      656.01     13.39 o 
   9   5  14       58.50       47.74      5.18 o 
  10   5  14       19.24       21.07      4.90 o 
  11   5  14        0.02        3.28      5.16 o 
  12   5  14      266.06      280.04     13.57 o 
  13   5  14        2.18       -2.76      5.64 o 
   0   6  14     4258.99     4382.70     51.53 o 
   1   6  14       53.71       48.88      3.07 o 
   2   6  14       27.74       23.06      2.41 o 
   3   6  14      616.45      587.03      8.62 o 
   4   6  14      300.66      302.45      6.65 o 
   5   6  14       11.60        7.05      2.49 o 
   6   6  14       83.26       71.80      4.27 o 
   7   6  14      194.66      191.31      7.05 o 
   8   6  14      109.58      110.53      6.62 o 
   9   6  14      446.89      454.61     15.56 o 
  10   6  14       29.54       31.27      5.40 o 
  11   6  14        0.99       -1.12      5.11 o 
  12   6  14      109.32      140.77     10.65 o 
  13   6  14        0.80        2.11      6.06 o 
   1   7  14       95.29      113.22      4.24 o 
   2   7  14      367.95      353.61      6.80 o 
   3   7  14       24.82       14.78      2.53 o 
   4   7  14       34.30       30.67      3.25 o 
   5   7  14      622.52      509.44      8.98 o 
   6   7  14      102.29      131.25      5.28 o 
   7   7  14       14.02       17.70      3.76 o 
   8   7  14        0.18        0.62      3.37 o 
   9   7  14      230.30      271.62      9.69 o 
  10   7  14      133.21      145.84      8.92 o 
  11   7  14        0.01        0.79      5.53 o 
  12   7  14       46.75       35.22      8.72 o 
   0   8  14     2669.31     2712.21     35.81 o 
   1   8  14        0.93        0.34      2.23 o 
   2   8  14      137.72      132.24      4.76 o 
   3   8  14       45.52       55.47      3.68 o 
   4   8  14       50.32       49.62      3.78 o 
   5   8  14      201.53      159.44      5.96 o 
   6   8  14       94.06       72.14      5.01 o 
   7   8  14       53.51       60.30      4.97 o 
   8   8  14       36.06       27.04      4.56 o 
   9   8  14      155.88      149.85      7.92 o 
  10   8  14       24.89       16.92      5.13 o 
  11   8  14       53.28       69.18      9.22 o 
  12   8  14        4.25        6.12      7.12 o 
   1   9  14      975.91     1001.75     14.75 o 
   2   9  14      866.41      877.50     14.99 o 
   3   9  14       95.25       97.88      5.82 o 
   4   9  14       33.61       43.94      4.72 o 
   5   9  14       23.08       18.33      3.78 o 
   6   9  14      194.23      183.27      7.74 o 
   7   9  14       28.34       24.42      4.65 o 
   8   9  14      427.07      392.11     13.32 o 
   9   9  14        4.91        2.69      5.58 o 
  10   9  14      223.97      226.30     21.00 o 
  11   9  14       14.96       17.13     10.86 o 
   0  10  14       15.81       10.42      5.67 o 
   1  10  14       23.89       21.14      4.32 o 
   2  10  14      123.88      127.41      7.19 o 
   3  10  14       51.29       37.85      5.41 o 
   4  10  14      124.25      150.99      8.77 o 
   5  10  14        5.04        5.26      4.23 o 
   6  10  14       52.36       56.98      6.45 o 
   7  10  14      520.68      516.64     15.00 o 
   8  10  14        9.16       12.12      6.57 o 
   9  10  14      130.40      137.26     12.47 o 
  10  10  14       50.97       55.25     16.58 o 
  11  10  14       34.89       30.94     15.47 o 
   1  11  14      305.93      315.74     10.56 o 
   2  11  14       55.87       60.88      7.64 o 
   3  11  14       41.96       35.35      5.72 o 
   4  11  14       69.34       66.68      6.76 o 
   5  11  14      101.49      104.58      8.35 o 
   6  11  14       11.90        9.72      5.00 o 
   7  11  14      149.00      137.79     15.79 o 
   8  11  14       19.70        8.41     11.82 o 
   9  11  14        5.54        9.05      7.38 o 
  10  11  14      273.17      289.12     23.04 o 
   0  12  14     1069.99     1052.94     35.12 o 
   1  12  14        1.66       -2.83      3.89 o 
   2  12  14       72.25       83.48      7.63 o 
   3  12  14      139.57      138.30      9.74 o 
   4  12  14      195.03      191.81     14.87 o 
   5  12  14       71.41       78.37      9.16 o 
   6  12  14        4.33        4.37      4.98 o 
   7  12  14       54.95       64.55      8.67 o 
   8  12  14      167.96      194.30     15.29 o 
   9  12  14      236.33      255.78     22.18 o 
   1  13  14       22.45       16.12      5.62 o 
   2  13  14      154.80      168.19     10.57 o 
   3  13  14       14.97       13.22      5.59 o 
   4  13  14       54.90       66.81      7.85 o 
   5  13  14       52.80       59.16      7.42 o 
   6  13  14      152.40      166.48     10.93 o 
   7  13  14        0.85       -1.57      5.73 o 
   8  13  14       35.68       39.99      9.59 o 
   0  14  14        0.56        2.21     11.60 o 
   1  14  14        1.36       -5.65      5.65 o 
   2  14  14       59.50       73.02      9.18 o 
   3  14  14       29.04       36.64      8.42 o 
   4  14  14       92.17      111.91      9.43 o 
   5  14  14       23.62        8.87      5.93 o 
   6  14  14       84.25      109.17     11.01 o 
   1  15  14        4.22        1.34      6.16 o 
   2  15  14       79.99       70.85     10.21 o 
   3  15  14       33.32       36.06      8.30 o 
   4  15  14       11.03       28.01      6.99 o 
   1   1  15     5671.87     5505.35     53.70 o 
   2   1  15      920.15      980.87     12.38 o 
   3   1  15      100.54      105.98      4.33 o 
   4   1  15       20.36       16.70      2.66 o 
   5   1  15      958.58      901.08     11.79 o 
   6   1  15      781.10      757.11     14.99 o 
   7   1  15      250.94      287.59      9.24 o 
   8   1  15      838.54      816.67     14.07 o 
   9   1  15     1133.67     1173.93     17.97 o 
  10   1  15       17.97        8.74      4.61 o 
  11   1  15      751.85      689.59     17.11 o 
  12   1  15      164.54      191.44     10.97 o 
  13   1  15        1.37       -1.21      5.20 o 
  14   1  15      488.60      518.50     22.11 o 
   0   2  15     1598.64     1438.79     25.84 o 
   1   2  15        0.18       -2.00      2.00 o 
   2   2  15      379.40      422.79      7.52 o 
   3   2  15       15.83       22.60      2.60 o 
   4   2  15      341.45      288.40      6.63 o 
   5   2  15      498.44      520.30      9.10 o 
   6   2  15        6.79        4.35      2.54 o 
   7   2  15       46.99       48.13      4.39 o 
   8   2  15      213.53      215.81      7.72 o 
   9   2  15      335.16      291.84      9.07 o 
  10   2  15      496.98      529.28     14.48 o 
  11   2  15        1.62        5.57      4.63 o 
  12   2  15       57.78       57.82      7.09 o 
  13   2  15      117.35      138.20     10.06 o 
  14   2  15        1.02        4.76      5.95 o 
   1   3  15       23.99        9.74      2.48 o 
   2   3  15      639.88      667.78     10.77 o 
   3   3  15       11.77       11.86      2.42 o 
   4   3  15      240.94      262.01      6.55 o 
   5   3  15      465.71      460.01     10.30 o 
   6   3  15       19.11       15.82      2.92 o 
   7   3  15       56.80       51.81      5.57 o 
   8   3  15        0.65       -0.08      3.36 o 
   9   3  15      126.65      142.65      7.45 o 
  10   3  15       21.18       21.26      4.96 o 
  11   3  15       51.68       37.30      6.71 o 
  12   3  15        3.34        4.75      5.64 o 
  13   3  15       14.54       12.94      6.50 o 
   0   4  15     1270.04     1387.55     21.07 o 
   1   4  15      119.78      129.06      4.31 o 
   2   4  15      271.61      279.86      5.98 o 
   3   4  15      280.32      246.01      6.44 o 
   4   4  15      381.79      289.05      8.97 o 
   5   4  15      927.77      896.64     12.77 o 
   6   4  15       16.66       16.29      3.07 o 
   7   4  15      811.04      805.18     13.58 o 
   8   4  15      100.57      111.61      9.02 o 
   9   4  15       49.32       53.93      5.43 o 
  10   4  15        1.51       -1.01      4.06 o 
  11   4  15      169.63      152.38     10.70 o 
  12   4  15        1.58        0.58      4.84 o 
  13   4  15      124.14      119.13     10.61 o 
   1   5  15      812.04      633.25      8.67 o 
   2   5  15      150.03      172.24      5.11 o 
   3   5  15      375.99      407.01      7.50 o 
   4   5  15      124.03      108.89      6.49 o 
   5   5  15       35.99       44.05      3.59 o 
   6   5  15        0.53       -1.78      2.48 o 
   7   5  15     1703.00     1610.65     20.91 o 
   8   5  15      265.06      272.92      9.26 o 
   9   5  15      617.06      615.02     17.31 o 
  10   5  15       76.86       92.30      7.43 o 
  11   5  15        3.00        6.90      6.00 o 
  12   5  15       13.01       17.00      6.58 o 
  13   5  15       29.58       33.11      7.51 o 
   0   6  15        2.45       -2.99      2.99 o 
   1   6  15      950.96      962.31     11.56 o 
   2   6  15      540.78      551.25      8.34 o 
   3   6  15      148.88      144.61      5.05 o 
   4   6  15     1522.55     1395.01     16.14 o 
   5   6  15     2479.67     2278.11     24.68 o 
   6   6  15      536.37      524.52     12.89 o 
   7   6  15      592.50      557.61     11.38 o 
   8   6  15       38.76       26.16      4.50 o 
   9   6  15      187.47      157.64      7.93 o 
  10   6  15       57.96       60.45      6.64 o 
  11   6  15        3.46        2.60      5.53 o 
  12   6  15      219.71      226.27     14.01 o 
  13   6  15       82.75       73.02      9.24 o 
   1   7  15     1653.30     1730.30     19.13 o 
   2   7  15      585.69      557.41      9.51 o 
   3   7  15       63.72       60.69      3.66 o 
   4   7  15      260.19      220.49      6.26 o 
   5   7  15       40.17       30.46      3.33 o 
   6   7  15        0.03       -1.43      2.76 o 
   7   7  15       38.48       42.86      4.50 o 
   8   7  15      237.26      218.77      8.68 o 
   9   7  15       85.06       86.02      6.56 o 
  10   7  15       72.42       75.46      7.17 o 
  11   7  15      529.12      565.53     22.52 o 
  12   7  15       20.07       18.44      6.56 o 
   0   8  15      781.76      739.27     20.25 o 
   1   8  15     1046.63     1053.41     14.53 o 
   2   8  15        4.78        5.62      2.55 o 
   3   8  15        2.60       -1.50      2.48 o 
   4   8  15        3.86        5.34      2.96 o 
   5   8  15        0.26        0.21      2.60 o 
   6   8  15      181.93      171.15      6.22 o 
   7   8  15      509.08      539.19     13.94 o 
   8   8  15        0.07        3.35      3.88 o 
   9   8  15      386.30      365.79     13.47 o 
  10   8  15        1.46        3.99      5.96 o 
  11   8  15       47.64       65.78      8.89 o 
  12   8  15       95.91       99.31     11.00 o 
   1   9  15      500.85      510.94     10.98 o 
   2   9  15      127.07      129.40      6.37 o 
   3   9  15        4.79        0.52      3.08 o 
   4   9  15      261.79      264.84      8.59 o 
   5   9  15       36.01       28.88      4.47 o 
   6   9  15      464.51      433.05     12.09 o 
   7   9  15       70.74       56.92      5.46 o 
   8   9  15        0.46       -0.04      4.60 o 
   9   9  15       14.69       27.10      7.10 o 
  10   9  15        1.54        5.44     10.07 o 
  11   9  15        2.89       14.37     13.26 o 
   0  10  15        1.08       -1.24     11.60 o 
   1  10  15        0.84       -1.38      4.42 o 
   2  10  15      418.41      417.52     12.69 o 
   3  10  15      119.27      124.71      8.23 o 
   4  10  15       31.06       24.31      4.99 o 
   5  10  15       59.12       67.17      7.71 o 
   6  10  15      245.34      259.57     12.69 o 
   7  10  15       21.63       19.36      6.04 o 
   8  10  15       46.46       59.47      9.57 o 
   9  10  15      157.06      150.01     18.66 o 
  10  10  15       32.74       43.10     16.58 o 
   1  11  15       78.13       72.82      8.08 o 
   2  11  15        7.27        2.18      4.33 o 
   3  11  15      238.13      251.44     11.09 o 
   4  11  15       49.46       55.82      6.61 o 
   5  11  15       59.85       73.35      8.05 o 
   6  11  15      117.69      120.10     11.69 o 
   7  11  15      145.01      140.26     10.84 o 
   8  11  15       26.38       47.27      8.08 o 
   9  11  15        1.72        3.19      7.42 o 
   0  12  15      106.28       82.60     13.26 o 
   1  12  15      201.75      186.67     11.97 o 
   2  12  15       98.00       98.90     11.01 o 
   3  12  15        1.73        0.68      4.53 o 
   4  12  15       34.35       40.47      6.29 o 
   5  12  15      135.92      132.69     10.86 o 
   6  12  15        6.50       -5.90      6.22 o 
   7  12  15        0.97       12.67      6.54 o 
   8  12  15       99.61      158.90     14.39 o 
   1  13  15      172.32      171.72     14.87 o 
   2  13  15       17.44       29.48      6.96 o 
   3  13  15        0.77       -0.85      5.38 o 
   4  13  15       71.38       96.50     15.28 o 
   5  13  15        3.09        0.82      5.65 o 
   6  13  15       15.53       17.88      7.15 o 
   7  13  15      109.87      139.13     11.85 o 
   0  14  15       46.83       75.83     13.66 o 
   1  14  15        3.75        8.91      6.21 o 
   2  14  15       97.07      104.47     10.74 o 
   3  14  15       61.77       52.15      8.64 o 
   4  14  15       55.47       43.55      9.98 o 
   5  14  15       19.67       31.27      9.98 o 
   6  14  15        0.33       -8.41     10.32 o 
   1  15  15       99.62      112.60     11.58 o 
   2  15  15       59.06       70.20      9.88 o 
   3  15  15        0.71       -3.09      7.79 o 
   0   0  16     2586.89     2624.76     55.48 o 
   1   0  16       45.21       26.10      4.54 o 
   2   0  16     1467.93     1370.16     28.49 o 
   3   0  16      994.86      965.67     19.72 o 
   4   0  16      824.25      791.81     15.19 o 
   5   0  16       60.40       58.16      5.27 o 
   6   0  16     2103.67     2128.51     51.92 o 
   7   0  16     2606.84     2508.40     40.66 o 
   8   0  16     2726.87     2737.39     57.58 o 
   9   0  16       28.71       24.86      6.04 o 
  10   0  16       46.56       53.89      9.25 o 
  11   0  16       25.88       18.72      7.75 o 
  12   0  16      112.47      128.35     13.11 o 
  13   0  16      696.16      815.50     70.32 o 
   1   1  16     1158.29     1204.25     19.16 o 
   2   1  16      521.70      523.21      9.80 o 
   3   1  16     2080.50     2138.13     23.46 o 
   4   1  16      271.83      254.44      9.63 o 
   5   1  16       38.42       32.04      3.34 o 
   6   1  16      104.88       95.78      4.83 o 
   7   1  16     1128.15     1145.25     16.92 o 
   8   1  16      774.03      753.78     13.64 o 
   9   1  16        5.98        3.71      3.46 o 
  10   1  16      225.66      198.24     10.30 o 
  11   1  16       52.41       60.91      7.00 o 
  12   1  16       38.84       45.55      6.97 o 
  13   1  16       25.79       27.03      6.35 o 
   0   2  16       75.40       97.39      6.86 o 
   1   2  16      558.18      573.59     10.30 o 
   2   2  16      719.63      732.98     14.30 o 
   3   2  16       20.33       13.60      2.49 o 
   4   2  16      312.93      274.38      6.81 o 
   5   2  16      290.24      282.19      7.08 o 
   6   2  16      197.30      197.59      6.41 o 
   7   2  16        4.36       -1.22      2.85 o 
   8   2  16       15.61       18.20      4.04 o 
   9   2  16      421.82      390.53     10.16 o 
  10   2  16      191.73      203.18      9.09 o 
  11   2  16        0.76        0.94      4.94 o 
  12   2  16        2.66        5.00      5.01 o 
  13   2  16       32.97       44.89      7.27 o 
   1   3  16     1697.45     1792.16     21.14 o 
   2   3  16      132.63      104.57      5.07 o 
   3   3  16      886.30      885.57     12.27 o 
   4   3  16       18.27       10.41      2.63 o 
   5   3  16       11.84        7.16      2.72 o 
   6   3  16      258.07      263.78      7.13 o 
   7   3  16      836.15      848.85     14.10 o 
   8   3  16       26.02       15.51      4.18 o 
   9   3  16       54.30       70.68      5.92 o 
  10   3  16       38.45       41.90      5.82 o 
  11   3  16        8.07        3.81      5.42 o 
  12   3  16       13.18       12.94      6.24 o 
  13   3  16       26.91       43.17      7.84 o 
   0   4  16      730.53      645.81     15.74 o 
   1   4  16       72.19       54.63      4.11 o 
   2   4  16      366.81      346.52      7.47 o 
   3   4  16      114.94      122.86      4.96 o 
   4   4  16      897.76      901.38     12.84 o 
   5   4  16        0.22       -0.44      2.45 o 
   6   4  16     2519.54     2341.36     25.04 o 
   7   4  16      178.44      177.11      7.08 o 
   8   4  16       14.17       10.73      3.92 o 
   9   4  16       33.61       42.70      5.23 o 
  10   4  16       20.68       15.24      4.97 o 
  11   4  16        3.54        4.60      5.45 o 
  12   4  16       61.16       44.14      7.78 o 
  13   4  16       59.49       57.81      8.75 o 
   1   5  16     3301.37     3355.40     34.27 o 
   2   5  16      325.25      346.88      9.49 o 
   3   5  16      423.83      398.69      8.17 o 
   4   5  16      144.91      154.50      5.72 o 
   5   5  16       33.60       42.00      3.87 o 
   6   5  16      264.81      235.80      7.10 o 
   7   5  16       35.53       44.63      4.50 o 
   8   5  16       40.63       51.11      5.45 o 
   9   5  16        0.37       -1.86      3.60 o 
  10   5  16      166.21      157.15      9.36 o 
  11   5  16       16.58       22.35      6.27 o 
  12   5  16      202.26      179.13     11.88 o 
  13   5  16       24.09       23.54      7.24 o 
   0   6  16       90.81       91.07      7.10 o 
   1   6  16       99.98       79.82      4.64 o 
   2   6  16      305.19      297.98      7.40 o 
   3   6  16        1.45       -1.11      2.29 o 
   4   6  16     1014.12      867.21     12.19 o 
   5   6  16        3.20        5.81      3.27 o 
   6   6  16       11.41        7.02      2.92 o 
   7   6  16        0.11        3.87      3.23 o 
   8   6  16       25.82       16.62      4.18 o 
   9   6  16      123.80      156.81      8.21 o 
  10   6  16      206.57      191.57     10.03 o 
  11   6  16        3.08        2.12      5.70 o 
  12   6  16       28.33       22.72      6.92 o 
   1   7  16      473.82      438.11      8.96 o 
   2   7  16      497.51      510.03      9.62 o 
   3   7  16      130.88      136.38      5.64 o 
   4   7  16       34.23       36.74      3.60 o 
   5   7  16      108.05      112.88      5.20 o 
   6   7  16        0.26        5.08      2.96 o 
   7   7  16       44.08       42.76      4.61 o 
   8   7  16        4.93        0.54      3.84 o 
   9   7  16      195.38      200.54     11.96 o 
  10   7  16        8.16       10.47      5.11 o 
  11   7  16       56.05       76.48      8.60 o 
  12   7  16      451.52      467.98     17.31 o 
   0   8  16      285.74      273.56     10.72 o 
   1   8  16       23.88       18.69      4.25 o 
   2   8  16      232.76      206.35      7.49 o 
   3   8  16     1365.48     1307.87     17.01 o 
   4   8  16      111.33      126.15      5.34 o 
   5   8  16        3.55       -2.44      2.44 o 
   6   8  16        3.21        1.31      2.83 o 
   7   8  16       44.12       42.43      4.72 o 
   8   8  16      890.80      873.74     16.63 o 
   9   8  16       42.97       47.88      6.14 o 
  10   8  16       21.36       29.10      6.45 o 
  11   8  16        1.10       -0.54      6.35 o 
   1   9  16      591.78      604.74     15.50 o 
   2   9  16       38.43       34.58      6.20 o 
   3   9  16        6.00       -1.74      3.63 o 
   4   9  16      181.53      165.80      8.94 o 
   5   9  16       90.45       86.08      5.71 o 
   6   9  16      327.33      326.71      9.54 o 
   7   9  16      296.59      281.02      9.91 o 
   8   9  16        3.92        4.96      4.55 o 
   9   9  16        3.88       -0.12      7.94 o 
  10   9  16      144.02      185.43     14.82 o 
  11   9  16      225.09      250.38     21.48 o 
   0  10  16      273.96      249.52     16.68 o 
   1  10  16       21.70       22.75      5.81 o 
   2  10  16       13.68       16.22      6.46 o 
   3  10  16       91.47       99.69     10.41 o 
   4  10  16      111.66       99.36     10.21 o 
   5  10  16       51.50       54.11      8.40 o 
   6  10  16       89.09       94.12      7.14 o 
   7  10  16       11.63       12.70      5.26 o 
   8  10  16        3.71        8.65      5.92 o 
   9  10  16        0.01       -1.68      5.78 o 
  10  10  16      311.15      319.84     36.47 o 
   1  11  16      126.66      139.14     10.27 o 
   2  11  16        7.34        0.29      5.81 o 
   3  11  16        0.04        2.36      5.67 o 
   4  11  16       26.38       32.47      7.75 o 
   5  11  16       41.01       21.22      7.42 o 
   6  11  16       45.99       66.59     21.95 o 
   7  11  16       19.71       10.75      5.69 o 
   8  11  16       22.04       25.93      8.14 o 
   9  11  16      127.80      144.64     18.20 o 
   0  12  16       18.58       17.47      8.18 o 
   1  12  16       87.99       72.90     10.17 o 
   2  12  16        0.71        6.18      6.96 o 
   3  12  16      261.46      248.01     15.68 o 
   4  12  16      392.48      403.16     19.52 o 
   5  12  16       35.54       45.20      8.89 o 
   6  12  16      138.36      152.09     13.40 o 
   7  12  16      265.02      282.82     22.64 o 
   8  12  16      900.13     1019.97     31.45 o 
   1  13  16        9.19       12.22      7.42 o 
   2  13  16      691.63      699.72     60.74 o 
   3  13  16      541.44      636.61     23.74 o 
   4  13  16       67.14       61.73     10.17 o 
   5  13  16        3.39       -0.06      6.96 o 
   6  13  16        2.68        7.32      7.38 o 
   7  13  16       85.81      109.41     16.41 o 
   0  14  16       11.09       27.07     10.94 o 
   1  14  16       58.06       52.12     10.17 o 
   2  14  16       39.48       56.67     10.59 o 
   3  14  16       40.21       45.81     10.21 o 
   4  14  16       22.04       20.09      8.89 o 
   5  14  16        3.28        0.76      7.15 o 
   1  15  16      173.13      214.15     17.41 o 
   1   1  17       16.82       19.27      3.07 o 
   2   1  17      133.63      114.91      5.35 o 
   3   1  17       40.10       53.05      4.14 o 
   4   1  17      348.99      347.15      8.65 o 
   5   1  17      279.20      306.21      9.29 o 
   6   1  17      186.88      215.04      6.67 o 
   7   1  17      148.68      139.11      7.24 o 
   8   1  17      155.76      161.70      7.57 o 
   9   1  17        0.59        1.92      3.66 o 
  10   1  17       12.48       11.54      4.45 o 
  11   1  17        0.27       -0.30      4.81 o 
  12   1  17        2.77        5.96      5.43 o 
  13   1  17        0.91       -2.48      5.39 o 
   0   2  17      248.06      228.09      9.80 o 
   1   2  17       26.79       29.87      3.46 o 
   2   2  17        0.22        3.53      2.52 o 
   3   2  17       79.55       72.60      4.60 o 
   4   2  17      544.11      533.80     12.90 o 
   5   2  17        2.48        2.74      2.75 o 
   6   2  17        7.63        7.49      2.98 o 
   7   2  17        2.14       -1.01      3.74 o 
   8   2  17     1007.22     1061.60     21.61 o 
   9   2  17        0.19        0.63      3.97 o 
  10   2  17      129.99      143.18     10.22 o 
  11   2  17        0.13       -4.95      4.95 o 
  12   2  17        7.63        3.43      5.96 o 
  13   2  17        0.84        0.94      6.27 o 
   1   3  17      946.00      913.45     13.91 o 
   2   3  17      104.19       97.66      5.20 o 
   3   3  17        0.65        1.04      3.18 o 
   4   3  17      249.08      262.49      8.77 o 
   5   3  17      514.08      484.57     10.19 o 
   6   3  17       11.51       12.05      3.04 o 
   7   3  17      850.63      839.65     15.53 o 
   8   3  17       20.01       25.48      4.37 o 
   9   3  17       45.12       49.02      5.45 o 
  10   3  17        1.67        6.92      4.68 o 
  11   3  17       21.46       12.24      5.86 o 
  12   3  17       58.71       59.58      8.25 o 
  13   3  17       69.52       59.44      8.84 o 
   0   4  17     1003.64      980.77     20.85 o 
   1   4  17     1510.90     1441.53     18.69 o 
   2   4  17     1125.82     1079.42     15.57 o 
   3   4  17      103.99      100.31      5.35 o 
   4   4  17      250.12      237.09      8.41 o 
   5   4  17      829.69      740.15     19.42 o 
   6   4  17      455.82      483.92     11.68 o 
   7   4  17       29.92       33.78      4.24 o 
   8   4  17        2.30        2.76      3.79 o 
   9   4  17      310.47      286.14     10.12 o 
  10   4  17       50.92       44.82      6.26 o 
  11   4  17        8.03        5.06      5.66 o 
  12   4  17      143.13      147.64     11.39 o 
   1   5  17     2291.65     2176.60     25.08 o 
   2   5  17     1068.87     1041.09     15.42 o 
   3   5  17      296.23      282.55     12.27 o 
   4   5  17        0.03       -2.00      2.55 o 
   5   5  17       23.59       31.99      4.08 o 
   6   5  17      125.07      110.21      5.55 o 
   7   5  17       48.51       75.58      8.92 o 
   8   5  17        9.40        3.61      4.14 o 
   9   5  17      587.18      597.69     17.13 o 
  10   5  17      196.46      188.53     10.23 o 
  11   5  17     1057.51     1159.07     25.78 o 
  12   5  17       83.41       97.80      9.73 o 
   0   6  17     4976.49     4778.07     65.44 o 
   1   6  17        0.19       -2.69      2.69 o 
   2   6  17       76.99       76.62      5.33 o 
   3   6  17      367.41      354.27      8.89 o 
   4   6  17     2480.56     2531.43     26.81 o 
   5   6  17       12.69        2.06      3.17 o 
   6   6  17       30.64       23.47      3.89 o 
   7   6  17      220.15      192.88     10.13 o 
   8   6  17      374.42      391.53     20.84 o 
   9   6  17       66.68       83.42      6.87 o 
  10   6  17      145.07      146.97      9.33 o 
  11   6  17      110.57      113.88      9.97 o 
  12   6  17      437.42      490.35     17.61 o 
   1   7  17      718.71      710.00     12.56 o 
   2   7  17      499.36      529.94     10.89 o 
   3   7  17       53.26       54.40      4.66 o 
   4   7  17        1.29       -0.27      2.75 o 
   5   7  17      342.62      345.63     11.06 o 
   6   7  17      804.29      789.01     13.98 o 
   7   7  17      332.82      320.97     14.34 o 
   8   7  17        6.26        0.94      3.88 o 
   9   7  17      206.66      210.49      9.44 o 
  10   7  17      210.10      248.70     11.34 o 
  11   7  17        0.63       -5.36      5.36 o 
   0   8  17        0.95       -0.18      5.26 o 
   1   8  17       25.66       28.05      3.95 o 
   2   8  17     1271.59     1221.02     21.61 o 
   3   8  17       16.05        9.45      3.17 o 
   4   8  17      228.09      249.05      7.57 o 
   5   8  17       86.12       94.34      5.39 o 
   6   8  17      349.72      344.52      9.00 o 
   7   8  17       56.68       65.19      8.14 o 
   8   8  17        8.63        7.78      5.12 o 
   9   8  17        4.71       17.80      5.66 o 
  10   8  17       72.26       58.29      7.74 o 
  11   8  17       29.85       39.00      8.43 o 
   1   9  17       49.77       55.14      7.85 o 
   2   9  17       66.10       85.17      8.11 o 
   3   9  17        2.32        5.74      3.66 o 
   4   9  17       23.58       23.11      4.39 o 
   5   9  17       54.87       61.55      5.57 o 
   6   9  17        3.38        2.91      3.84 o 
   7   9  17       24.84       26.61      5.16 o 
   8   9  17        1.19       -4.41      4.41 o 
   9   9  17        8.33        0.66      7.21 o 
  10   9  17        9.35       -1.46      9.56 o 
   0  10  17       42.43       28.73     12.16 o 
   1  10  17      533.70      484.24     34.26 o 
   2  10  17       80.59       45.83     13.26 o 
   3  10  17       72.73       68.43     12.00 o 
   4  10  17      609.73      638.61     21.88 o 
   5  10  17       64.43       51.25      6.64 o 
   6  10  17        3.32        7.07      4.88 o 
   7  10  17        1.62       -0.88      5.10 o 
   8  10  17        5.82        3.92      6.96 o 
   9  10  17        0.04       -6.32      6.32 o 
   1  11  17      114.34      118.47     27.63 o 
   2  11  17        0.13       12.89      8.18 o 
   3  11  17      187.97      193.00     17.54 o 
   4  11  17      395.44      421.80     19.07 o 
   5  11  17       19.15       17.82      6.78 o 
   6  11  17      251.84      294.74     14.87 o 
   7  11  17        0.00       -5.94     10.32 o 
   8  11  17       24.10       43.26     12.02 o 
   0  12  17      539.52      613.32     40.89 o 
   1  12  17       16.66       26.39      9.74 o 
   2  12  17       20.86       28.12     10.53 o 
   3  12  17        0.00        3.10      8.18 o 
   4  12  17      188.25      218.13     15.47 o 
   5  12  17       44.54       57.83     11.29 o 
   6  12  17        4.03        7.56      6.96 o 
   7  12  17       34.84       34.60      9.40 o 
   1  13  17        4.96       -1.00      8.49 o 
   2  13  17      412.90      445.52     26.95 o 
   3  13  17      104.91      178.50     19.13 o 
   4  13  17       17.36       17.53      9.67 o 
   5  13  17       29.34       44.25     10.67 o 
   6  13  17       12.93        9.16      7.85 o 
   0  14  17       42.07       26.52     16.58 o 
   1  14  17       32.58       33.47     12.09 o 
   2  14  17       29.75       50.13     12.88 o 
   3  14  17      180.84      200.90     21.10 o 
   4  14  17       31.90       15.47     10.16 o 
   0   0  18     1690.85     1593.95     40.24 o 
   1   0  18     2487.01     2380.24     37.85 o 
   2   0  18        6.04       18.22      4.54 o 
   3   0  18      555.37      553.10     15.31 o 
   4   0  18      215.08      196.55      9.92 o 
   5   0  18        8.88        3.87      4.00 o 
   6   0  18       56.68       88.98      9.89 o 
   7   0  18        0.35       -1.51      5.15 o 
   8   0  18      246.21      257.26     12.46 o 
   9   0  18     3087.25     3026.67     49.21 o 
  10   0  18      450.96      458.28     16.84 o 
  11   0  18       52.27       58.02     10.37 o 
  12   0  18       26.73       42.64     10.10 o 
  13   0  18      186.99      201.20     24.47 o 
   1   1  18      132.99      143.23      6.08 o 
   2   1  18      512.46      537.70     10.58 o 
   3   1  18        1.97        4.08      2.71 o 
   4   1  18        0.02       -1.60      2.68 o 
   5   1  18       15.00       10.19      3.29 o 
   6   1  18      100.03      105.43      5.81 o 
   7   1  18      213.14      229.47      9.65 o 
   8   1  18       72.63       62.09      7.64 o 
   9   1  18      169.63      167.98      7.81 o 
  10   1  18      248.98      239.05     10.16 o 
  11   1  18       37.27       29.98      6.20 o 
  12   1  18        1.65       -0.91      5.59 o 
  13   1  18       23.86       23.73      7.74 o 
   0   2  18      484.01      482.69     13.95 o 
   1   2  18       21.48        7.51      2.77 o 
   2   2  18      145.83      124.77      5.85 o 
   3   2  18      235.48      219.24      7.26 o 
   4   2  18     1927.26     1864.29     22.89 o 
   5   2  18      363.30      348.75      8.92 o 
   6   2  18       40.43       41.68      4.30 o 
   7   2  18       13.94        9.46      4.17 o 
   8   2  18       33.86       28.77      5.33 o 
   9   2  18        6.03       11.37      4.47 o 
  10   2  18      596.27      613.68     16.07 o 
  11   2  18      100.24       89.71      9.14 o 
  12   2  18        4.73        0.38      6.07 o 
   1   3  18      167.30      157.87      6.46 o 
   2   3  18      263.47      239.26      7.55 o 
   3   3  18        8.93        3.18      2.75 o 
   4   3  18        0.80        3.41      2.94 o 
   5   3  18      432.51      445.75     10.06 o 
   6   3  18      161.69      131.22      6.42 o 
   7   3  18       10.72       10.65      4.22 o 
   8   3  18      258.46      258.14     10.55 o 
   9   3  18      287.37      288.10     11.14 o 
  10   3  18      441.81      437.08     14.33 o 
  11   3  18       57.55       87.95      9.05 o 
  12   3  18       94.74      111.95     10.41 o 
   0   4  18       59.95       58.32      7.82 o 
   1   4  18     1160.06     1128.54     16.40 o 
   2   4  18       22.40       22.74      3.60 o 
   3   4  18      246.27      256.02      7.85 o 
   4   4  18       50.21       39.80      4.23 o 
   5   4  18       78.04       59.42      5.04 o 
   6   4  18       29.52       29.17      4.02 o 
   7   4  18      174.78      180.46      9.01 o 
   8   4  18      161.99      176.04      9.31 o 
   9   4  18      123.57      127.79      8.41 o 
  10   4  18      205.87      189.59     11.50 o 
  11   4  18       95.91      102.66     11.38 o 
  12   4  18        6.46       -0.17      6.57 o 
   1   5  18      336.54      330.75      9.08 o 
   2   5  18       81.91       77.44      5.58 o 
   3   5  18      249.95      235.54      7.70 o 
   4   5  18       11.17        6.45      3.22 o 
   5   5  18     1043.17      994.56     19.47 o 
   6   5  18      222.30      216.71      7.81 o 
   7   5  18      195.62      200.42      9.36 o 
   8   5  18       58.74       80.27      6.97 o 
   9   5  18       16.18       10.00      4.97 o 
  10   5  18        2.41        2.24      5.34 o 
  11   5  18        6.11        6.72      7.20 o 
  12   5  18      140.63      154.47     13.51 o 
   0   6  18      550.04      568.29     17.95 o 
   1   6  18       93.62       92.18      5.47 o 
   2   6  18        3.01        1.48      3.05 o 
   3   6  18       94.71      117.59      6.27 o 
   4   6  18       22.83       33.43      4.15 o 
   5   6  18        0.45       -0.50      3.16 o 
   6   6  18        3.49        4.32      3.38 o 
   7   6  18      117.13      110.25      7.62 o 
   8   6  18      204.19      209.28      9.90 o 
   9   6  18        1.35       -4.35      4.35 o 
  10   6  18        0.85       -0.43      5.30 o 
  11   6  18      108.57      122.34     15.63 o 
   1   7  18       25.69       22.25      3.76 o 
   2   7  18      962.92     1009.93     15.79 o 
   3   7  18      107.78      112.53      6.12 o 
   4   7  18        0.35        1.11      3.27 o 
   5   7  18      488.48      441.77     10.47 o 
   6   7  18       75.49       62.09      5.25 o 
   7   7  18      319.84      309.83     11.30 o 
   8   7  18       13.65       13.75      4.78 o 
   9   7  18       13.52        5.42      4.86 o 
  10   7  18        0.24       -4.01      5.48 o 
  11   7  18       27.25       16.36      7.98 o 
   0   8  18     1231.34     1202.85     29.34 o 
   1   8  18       11.59        6.07      3.65 o 
   2   8  18        6.95       10.76      3.47 o 
   3   8  18       22.23       14.80      3.59 o 
   4   8  18      542.07      586.37     13.00 o 
   5   8  18      100.83       81.09      5.71 o 
   6   8  18      194.15      184.29      8.06 o 
   7   8  18       48.57       52.56      6.10 o 
   8   8  18      185.72      191.30     10.94 o 
   9   8  18        7.00       10.46      5.91 o 
  10   8  18        1.76       -5.53      5.98 o 
   1   9  18      109.59      107.03      7.50 o 
   2   9  18       23.73       15.28      4.40 o 
   3   9  18      460.50      464.42     12.97 o 
   4   9  18      110.43       97.48      7.99 o 
   5   9  18        1.18       -3.87      3.87 o 
   6   9  18      274.15      298.11     12.85 o 
   7   9  18      173.49      195.52     12.27 o 
   8   9  18        6.82        8.56      6.08 o 
   9   9  18       91.54      109.37     10.59 o 
  10   9  18      427.82      507.23     39.78 o 
   0  10  18      266.62      279.58     28.73 o 
   1  10  18       69.99       66.40     11.72 o 
   2  10  18      402.23      430.70     16.40 o 
   3  10  18      125.76      130.48     10.72 o 
   4  10  18      256.35      277.64     14.51 o 
   5  10  18      305.21      309.95     20.10 o 
   6  10  18       32.87       23.03      7.85 o 
   7  10  18        6.62        3.17      8.96 o 
   8  10  18        2.23        8.93      9.28 o 
   9  10  18        4.26       13.61      9.74 o 
   1  11  18      232.29      258.95     38.68 o 
   2  11  18      443.55      431.38     24.97 o 
   3  11  18       10.83       19.89      8.96 o 
   4  11  18       63.24       60.99      8.55 o 
   5  11  18       64.93       84.63      9.75 o 
   6  11  18       48.20       53.66      9.59 o 
   7  11  18      141.40      130.49     16.35 o 
   8  11  18        8.16       10.11     10.53 o 
   0  12  18       21.60       22.10     14.37 o 
   1  12  18        3.82        3.84      8.18 o 
   2  12  18       76.36      111.13     15.63 o 
   3  12  18      207.81      200.67     19.49 o 
   4  12  18      104.00       89.79     18.23 o 
   5  12  18       13.09       14.61      6.85 o 
   6  12  18      167.67      180.24     15.52 o 
   7  12  18       35.89       40.79     12.88 o 
   1  13  18        4.83        3.76      9.74 o 
   2  13  18        9.08        8.27      9.74 o 
   3  13  18       78.42       90.98     14.92 o 
   4  13  18       19.72       14.24     11.05 o 
   5  13  18       36.12       45.96     18.79 o 
   0  14  18      391.05      413.30     39.78 o 
   1  14  18       81.65       77.93     23.21 o 
   2  14  18       20.21       15.18     10.53 o 
   1   1  19      184.77      168.91      6.67 o 
   2   1  19      308.36      310.53      8.38 o 
   3   1  19       79.15       92.55      5.37 o 
   4   1  19      299.76      297.51      8.63 o 
   5   1  19       16.59       20.69      3.82 o 
   6   1  19        3.90        1.27      3.19 o 
   7   1  19      244.73      248.35     10.09 o 
   8   1  19      283.41      295.68     11.26 o 
   9   1  19      288.93      274.09     11.34 o 
  10   1  19        1.67        3.15      4.78 o 
  11   1  19        6.96       -6.04      6.04 o 
  12   1  19      108.44      113.38     22.01 o 
   0   2  19      296.92      334.62     16.27 o 
   1   2  19      228.05      261.66      7.91 o 
   2   2  19      879.87      839.77     13.96 o 
   3   2  19        3.85       -2.57      2.86 o 
   4   2  19        2.95        2.36      3.01 o 
   5   2  19      498.51      500.77     10.95 o 
   6   2  19      116.21      109.95      6.13 o 
   7   2  19       62.87       64.71      6.46 o 
   8   2  19       88.95       98.20      7.57 o 
   9   2  19      452.70      420.39     13.51 o 
  10   2  19        8.82       12.51      5.91 o 
  11   2  19      232.44      255.88     15.87 o 
  12   2  19       82.62       68.72     10.59 o 
   1   3  19     1229.75     1115.19     16.50 o 
   2   3  19      288.87      290.50     11.32 o 
   3   3  19      163.10      187.62      8.61 o 
   4   3  19       44.05       41.50      4.45 o 
   5   3  19      594.92      580.20     11.84 o 
   6   3  19      268.96      261.88      8.49 o 
   7   3  19      342.38      334.03     11.61 o 
   8   3  19      202.96      212.58     11.45 o 
   9   3  19       39.49       37.01      6.11 o 
  10   3  19      583.95      566.11     24.34 o 
  11   3  19       42.70       45.14      8.97 o 
  12   3  19      245.67      273.80     23.37 o 
   0   4  19        5.89       12.70      4.77 o 
   1   4  19       55.61       43.63      4.39 o 
   2   4  19      582.19      560.28     11.36 o 
   3   4  19       25.66       14.21      3.50 o 
   4   4  19      552.12      501.77     10.87 o 
   5   4  19      642.61      605.71     15.30 o 
   6   4  19      110.87      109.08      6.27 o 
   7   4  19      810.72      821.46     17.71 o 
   8   4  19      122.12      125.60      8.95 o 
   9   4  19        2.61        0.96      4.69 o 
  10   4  19      127.28      131.13     11.01 o 
  11   4  19       45.81       45.22      8.86 o 
  12   4  19        1.04       -2.82      7.00 o 
   1   5  19      164.77      121.55      6.14 o 
   2   5  19      651.11      622.88     12.04 o 
   3   5  19       34.48       25.18      3.92 o 
   4   5  19       88.60       83.96      5.50 o 
   5   5  19      136.74      137.35      6.79 o 
   6   5  19      269.04      260.68      8.67 o 
   7   5  19       51.34       65.18      6.61 o 
   8   5  19      297.26      350.22     14.76 o 
   9   5  19        4.70        1.05      4.80 o 
  10   5  19       15.32       10.71      6.31 o 
  11   5  19       93.21       91.65     11.96 o 
   0   6  19     4834.85     4682.00     66.01 o 
   1   6  19        1.82       -0.11      3.07 o 
   2   6  19       78.59       75.73      5.29 o 
   3   6  19      210.02      228.46      8.04 o 
   4   6  19      193.54      214.97      7.91 o 
   5   6  19     1010.88     1022.18     16.53 o 
   6   6  19      499.03      499.69     11.45 o 
   7   6  19       45.07       52.40      6.25 o 
   8   6  19      450.77      488.95     19.27 o 
   9   6  19      139.93      142.67      9.28 o 
  10   6  19       99.61      117.14     10.12 o 
  11   6  19      338.43      311.85     17.12 o 
   1   7  19       62.83       34.30      4.19 o 
   2   7  19       40.43       30.13      4.13 o 
   3   7  19       12.36       12.13      3.52 o 
   4   7  19      101.68       88.78      5.93 o 
   5   7  19      620.28      568.51     12.85 o 
   6   7  19        4.11       -2.64      3.37 o 
   7   7  19      140.62      158.23      8.99 o 
   8   7  19      130.40      147.17      9.14 o 
   9   7  19       57.34       54.24      6.75 o 
  10   7  19        3.60       11.83      6.38 o 
   0   8  19      546.17      516.72     15.82 o 
   1   8  19        8.40       10.43      3.56 o 
   2   8  19        0.19        3.35      3.24 o 
   3   8  19       62.24       56.58      5.33 o 
   4   8  19      404.06      401.80     11.87 o 
   5   8  19      277.09      263.53      8.95 o 
   6   8  19       12.77        9.81      3.84 o 
   7   8  19      199.44      215.38     11.35 o 
   8   8  19        3.48        1.99      5.30 o 
   9   8  19       51.98       72.67      8.31 o 
  10   8  19       10.90        8.99      7.18 o 
   1   9  19      106.62      111.91      7.67 o 
   2   9  19       25.01       20.04      4.88 o 
   3   9  19       11.45       15.54      4.65 o 
   4   9  19       27.87       20.31      5.03 o 
   5   9  19       73.57       76.70      6.98 o 
   6   9  19        0.26        1.51      4.95 o 
   7   9  19        7.76       15.69      6.48 o 
   8   9  19       65.89       96.89     13.88 o 
   9   9  19       22.21       28.37      9.81 o 
   0  10  19       88.70       89.88     13.66 o 
   1  10  19        4.94        7.43      5.65 o 
   2  10  19       29.48       40.86      7.31 o 
   3  10  19      220.53      241.35     13.65 o 
   4  10  19       63.89       88.62      9.34 o 
   5  10  19       68.79       93.65      9.61 o 
   6  10  19       15.26       14.40      7.85 o 
   7  10  19       18.02       28.58     11.31 o 
   8  10  19      145.12      170.88     23.76 o 
   1  11  19       64.28       69.86      9.18 o 
   2  11  19        2.91       -1.38      5.83 o 
   3  11  19      166.40      191.97     13.08 o 
   4  11  19        1.61        3.22      5.75 o 
   5  11  19      150.69      155.71     14.99 o 
   6  11  19        1.58        4.79      7.66 o 
   7  11  19      208.56      200.00     19.91 o 
   0  12  19     1508.04     1636.61     71.83 o 
   1  12  19      189.26      194.18     41.44 o 
   2  12  19       10.47        0.74      8.18 o 
   3  12  19       14.33        5.19      6.89 o 
   4  12  19        0.95       -4.77      5.92 o 
   5  12  19       16.91       14.11      7.18 o 
   6  12  19      124.85      126.61     13.81 o 
   1  13  19       44.76       42.55     12.50 o 
   2  13  19        5.10        2.88     16.02 o 
   3  13  19        0.00       -6.63      8.60 o 
   4  13  19       44.47       42.66      8.81 o 
   0   0  20     1059.11     1112.94     33.20 o 
   1   0  20      602.12      631.77     24.56 o 
   2   0  20        5.47       -1.86      3.92 o 
   3   0  20      244.90      214.11     11.03 o 
   4   0  20      241.23      217.00     11.16 o 
   5   0  20       64.70       56.82      7.00 o 
   6   0  20      430.26      483.58     15.92 o 
   7   0  20      365.69      385.85     17.77 o 
   8   0  20      280.00      279.69     21.33 o 
   9   0  20        4.18       -1.87      6.50 o 
  10   0  20        9.79       12.71      7.60 o 
  11   0  20        3.23       -6.63      8.96 o 
  12   0  20      806.82      847.86     55.25 o 
   1   1  20       67.85       81.02      5.34 o 
   2   1  20      246.61      268.75      8.34 o 
   3   1  20      485.55      491.26     11.28 o 
   4   1  20       56.12       53.86      4.74 o 
   5   1  20        0.95       -2.36      2.96 o 
   6   1  20      257.54      267.78     11.80 o 
   7   1  20      255.17      241.70     10.44 o 
   8   1  20        2.97       -2.60      4.15 o 
   9   1  20      121.06      127.79      8.84 o 
  10   1  20        6.82        8.38      5.79 o 
  11   1  20        8.76       14.02      7.56 o 
  12   1  20        6.29        2.43      7.41 o 
   0   2  20     2521.73     2460.63     40.19 o 
   1   2  20        0.04        2.38      3.07 o 
   2   2  20       30.90       24.62      3.77 o 
   3   2  20     2003.55     1984.52     26.24 o 
   4   2  20       61.18       41.76      4.48 o 
   5   2  20      366.81      356.86      9.66 o 
   6   2  20      478.52      452.91     10.81 o 
   7   2  20       75.93       70.60      6.61 o 
   8   2  20      112.02      109.56     11.20 o 
   9   2  20      942.27     1011.45     30.92 o 
  10   2  20        3.80        4.10      5.74 o 
  11   2  20      169.02      134.51     14.51 o 
  12   2  20        0.17       -4.07      7.08 o 
   1   3  20     1287.68     1329.22     18.99 o 
   2   3  20       44.00       55.54      4.66 o 
   3   3  20      646.02      620.62     12.34 o 
   4   3  20       79.98       82.14      5.65 o 
   5   3  20       19.32       24.96      4.00 o 
   6   3  20       24.65       26.70      4.22 o 
   7   3  20      189.67      191.95     11.33 o 
   8   3  20       16.89       10.43      5.19 o 
   9   3  20       56.50       79.08     10.95 o 
  10   3  20      198.37      169.02     16.13 o 
  11   3  20        4.33        1.21      8.29 o 
   0   4  20      167.74      161.43      9.78 o 
   1   4  20      541.04      505.65     15.50 o 
   2   4  20      864.44      868.27     14.65 o 
   3   4  20      143.43      134.70      6.59 o 
   4   4  20      426.97      422.72     10.37 o 
   5   4  20       37.96       39.70      4.64 o 
   6   4  20        1.04       -1.97      3.28 o 
   7   4  20      527.53      498.56     14.03 o 
   8   4  20      609.19      662.26     16.49 o 
   9   4  20        0.42        1.80      4.55 o 
  10   4  20      306.62      316.58     14.44 o 
  11   4  20       12.58       17.81      7.77 o 
   1   5  20      491.25      470.73     10.62 o 
   2   5  20      623.45      592.28     12.04 o 
   3   5  20       10.90        2.73      3.25 o 
   4   5  20      161.80      183.57      7.55 o 
   5   5  20        2.52        4.27      3.43 o 
   6   5  20       45.31       22.84      4.16 o 
   7   5  20        0.16       -4.07      4.07 o 
   8   5  20      144.21      168.92      9.74 o 
   9   5  20       28.17       26.31      6.59 o 
  10   5  20       29.00       17.29      8.22 o 
  11   5  20       51.24       56.38      9.87 o 
   0   6  20      536.52      544.68     22.05 o 
   1   6  20        6.88        9.41      3.50 o 
   2   6  20      124.84      106.90      6.10 o 
   3   6  20      130.67      121.71      6.57 o 
   4   6  20       29.84       24.06      4.08 o 
   5   6  20      312.13      297.73      9.27 o 
   6   6  20       43.62       33.40      4.71 o 
   7   6  20       46.50       47.97      6.10 o 
   8   6  20      312.81      372.51     13.13 o 
   9   6  20       22.01       12.36      5.35 o 
  10   6  20       12.58        6.06      7.13 o 
   1   7  20      418.10      461.20     10.80 o 
   2   7  20        0.01        2.05      3.19 o 
   3   7  20       47.84       44.53      4.73 o 
   4   7  20       58.35       61.36      5.21 o 
   5   7  20       68.94       59.40      5.42 o 
   6   7  20      172.90      194.98      9.14 o 
   7   7  20        0.04        3.06      4.49 o 
   8   7  20       37.14       41.49      6.20 o 
   9   7  20        9.98        9.44      5.21 o 
  10   7  20      289.40      339.09     15.79 o 
   0   8  20       50.13       48.03      6.96 o 
   1   8  20       28.21       24.32      4.10 o 
   2   8  20        4.41        5.26      3.46 o 
   3   8  20        4.76        1.70      3.52 o 
   4   8  20       37.11       32.94      4.57 o 
   5   8  20       33.84       40.43      4.95 o 
   6   8  20       14.13       14.64      4.94 o 
   7   8  20      426.48      427.54     15.21 o 
   8   8  20      190.63      211.24     13.69 o 
   9   8  20       96.27      102.60      9.55 o 
   1   9  20      449.36      391.96     16.26 o 
   2   9  20      118.21      135.66     10.34 o 
   3   9  20      160.39      168.91     11.12 o 
   4   9  20       17.03       13.46      4.94 o 
   5   9  20      498.53      545.06     16.39 o 
   6   9  20      219.17      237.75     12.15 o 
   7   9  20       87.10       93.86     12.60 o 
   8   9  20      638.45      662.63     24.88 o 
   0  10  20      989.63     1026.52     37.11 o 
   1  10  20      163.58      145.82     15.79 o 
   2  10  20      338.09      370.70     16.56 o 
   3  10  20        2.84       -3.14      5.78 o 
   4  10  20       76.43       79.88      9.05 o 
   5  10  20       17.60       12.84      6.72 o 
   6  10  20        9.57       16.61      7.85 o 
   7  10  20       54.06       64.61     17.68 o 
   8  10  20      256.84      289.53     22.62 o 
   1  11  20       82.23      100.68     16.43 o 
   2  11  20       21.36       27.14      7.44 o 
   3  11  20      511.17      583.86     26.48 o 
   4  11  20        0.31       -3.75      5.48 o 
   5  11  20      248.88      285.98     15.56 o 
   6  11  20      130.15      147.08     14.39 o 
   0  12  20       18.24        8.88      9.74 o 
   1  12  20       97.59       98.69     13.72 o 
   2  12  20       30.44       41.67      8.64 o 
   3  12  20        1.60       -0.58      6.86 o 
   4  12  20       25.56       33.41      8.21 o 
   5  12  20       82.49       97.82     10.95 o 
   1  13  20       25.85       33.74      8.50 o 
   2  13  20      240.47      284.96     16.85 o 
   1   1  21      456.72      478.12     14.93 o 
   2   1  21     1870.13     1757.27     22.99 o 
   3   1  21       49.21       39.74      4.53 o 
   4   1  21      471.88      421.61     10.33 o 
   5   1  21      542.59      573.73     18.14 o 
   6   1  21       51.45       40.91      4.78 o 
   7   1  21       27.92       31.24      5.50 o 
   8   1  21      342.22      348.64     12.77 o 
   9   1  21        3.97        4.75      4.87 o 
  10   1  21        1.57        2.16      5.27 o 
  11   1  21      156.75      171.55     14.01 o 
   0   2  21        2.80       10.15      4.82 o 
   1   2  21        1.94       -2.91      2.91 o 
   2   2  21      454.11      450.50     13.68 o 
   3   2  21       42.72       49.46      4.81 o 
   4   2  21       45.09       36.52      4.41 o 
   5   2  21        1.41       -2.26      3.08 o 
   6   2  21        0.25        0.43      3.38 o 
   7   2  21       15.86       14.93      4.86 o 
   8   2  21      110.54      140.00      9.22 o 
   9   2  21        4.48        1.83      4.92 o 
  10   2  21        9.70       10.04      5.92 o 
  11   2  21        0.41        1.80      7.15 o 
   1   3  21     1106.81     1053.85     16.80 o 
   2   3  21      825.31      740.71     15.35 o 
   3   3  21      419.15      412.42     10.30 o 
   4   3  21      154.65      141.49      7.26 o 
   5   3  21       15.41       15.35      3.87 o 
   6   3  21       85.02       88.58      6.00 o 
   7   3  21      334.57      329.86     13.76 o 
   8   3  21       14.45       11.29      4.95 o 
   9   3  21        7.44        2.43      5.10 o 
  10   3  21        1.75        0.41      5.88 o 
  11   3  21      161.87      160.10     13.73 o 
   0   4  21      352.57      371.05     33.02 o 
   1   4  21       96.52       82.73      5.78 o 
   2   4  21       43.81       40.35      5.90 o 
   3   4  21      113.97       96.38      6.10 o 
   4   4  21      964.34      940.79     16.00 o 
   5   4  21       28.46       23.67      4.33 o 
   6   4  21       90.35       85.30      5.99 o 
   7   4  21        2.75        8.40      4.69 o 
   8   4  21      530.17      563.03     15.61 o 
   9   4  21      202.48      257.75     11.90 o 
  10   4  21      159.94      164.91     11.63 o 
  11   4  21       40.20       60.91     10.19 o 
   1   5  21       92.32      106.81      6.74 o 
   2   5  21      172.22      150.49      7.11 o 
   3   5  21        0.34       -2.92      2.92 o 
   4   5  21       14.11        9.98      3.79 o 
   5   5  21       58.64       52.76      5.30 o 
   6   5  21      351.53      345.34     10.27 o 
   7   5  21       37.09       52.12      6.67 o 
   8   5  21      200.05      224.42     11.03 o 
   9   5  21       62.40       51.34      7.21 o 
  10   5  21       83.33       98.90      9.52 o 
   0   6  21      156.30      147.99     10.39 o 
   1   6  21        4.75       10.06      3.46 o 
   2   6  21        1.31       -1.16      3.12 o 
   3   6  21        8.31        4.20      3.34 o 
   4   6  21       73.60       82.00      6.65 o 
   5   6  21        2.42        3.26      3.48 o 
   6   6  21       83.50       96.60      6.45 o 
   7   6  21      139.36      131.77      8.97 o 
   8   6  21       74.00       83.66      8.73 o 
   9   6  21      177.56      192.03     10.88 o 
  10   6  21       70.18       82.24      9.38 o 
   1   7  21        0.16        1.62      4.80 o 
   2   7  21      132.02      111.62      6.56 o 
   3   7  21       86.41       86.54      6.13 o 
   4   7  21       99.58       92.99      6.40 o 
   5   7  21       85.05       95.99      6.43 o 
   6   7  21        3.50       -0.16      3.84 o 
   7   7  21      223.89      217.66     10.69 o 
   8   7  21        5.67        5.45      5.23 o 
   9   7  21       14.75       10.80      5.61 o 
   0   8  21        7.97        4.65      4.93 o 
   1   8  21       12.91       17.66      4.05 o 
   2   8  21       69.73       73.20      5.77 o 
   3   8  21       32.71       25.67      4.52 o 
   4   8  21     1088.38     1150.53     19.47 o 
   5   8  21       37.65       31.91      5.11 o 
   6   8  21       22.70       27.23      5.77 o 
   7   8  21       22.08       24.83      9.01 o 
   8   8  21       24.04       25.56      6.79 o 
   9   8  21      123.40      151.85     11.23 o 
   1   9  21      250.94      252.22     11.49 o 
   2   9  21       41.10       32.72      5.71 o 
   3   9  21        1.92       -2.61      4.29 o 
   4   9  21       13.01       18.11      5.31 o 
   5   9  21       36.61       40.99      6.14 o 
   6   9  21      252.62      252.46     12.76 o 
   7   9  21       33.74       52.29     12.60 o 
   8   9  21       93.56      105.56     17.84 o 
   0  10  21      109.38       94.00     14.44 o 
   1  10  21      111.16       96.98     10.17 o 
   2  10  21        8.67        6.07      6.60 o 
   3  10  21       20.09       23.61      7.30 o 
   4  10  21      199.02      188.45     13.25 o 
   5  10  21       19.60       20.81      7.02 o 
   6  10  21       14.91       13.63      8.29 o 
   7  10  21      121.71      142.53     19.89 o 
   1  11  21       64.80       65.85      9.37 o 
   2  11  21      102.39      116.60     11.16 o 
   3  11  21        0.44        0.28      6.45 o 
   4  11  21      232.15      238.59     14.86 o 
   5  11  21        0.73        3.23      6.60 o 
   0  12  21      146.78      125.98     16.79 o 
   1  12  21      148.06      142.04     12.66 o 
   2  12  21      100.49       77.21     10.21 o 
   3  12  21        0.20        5.66      7.82 o 
   0   0  22     1461.11     1448.74     41.80 o 
   1   0  22       37.77       33.41      7.18 o 
   2   0  22     2177.96     2218.98     50.24 o 
   3   0  22     1054.48     1078.26     24.56 o 
   4   0  22       44.54       20.70      6.04 o 
   5   0  22        1.43        1.19      4.93 o 
   6   0  22        2.12        2.94      5.23 o 
   7   0  22        0.15        1.43      6.09 o 
   8   0  22        0.55        0.93      6.57 o 
   9   0  22       28.09       29.67     10.72 o 
  10   0  22        0.63       -1.05      7.60 o 
  11   0  22      321.12      390.50     41.44 o 
   1   1  22       23.35       19.56      3.93 o 
   2   1  22        0.01       13.29      3.57 o 
   3   1  22       19.09       20.69      4.13 o 
   4   1  22      323.17      340.49     10.02 o 
   5   1  22       74.95       68.62      6.27 o 
   6   1  22        3.14        1.94      3.51 o 
   7   1  22       18.20       15.57      5.15 o 
   8   1  22       35.69       28.34      5.77 o 
   9   1  22      140.33      139.62      9.58 o 
  10   1  22       17.31       22.29      6.22 o 
  11   1  22       26.00       37.10      9.89 o 
   0   2  22     1045.55     1003.98     23.48 o 
   1   2  22      613.17      533.16     11.72 o 
   2   2  22        5.52       -1.06      3.65 o 
   3   2  22       82.72       88.54      6.05 o 
   4   2  22      170.67      153.96      7.33 o 
   5   2  22        6.51        0.23      3.30 o 
   6   2  22      105.93       99.97      6.48 o 
   7   2  22       39.76       35.53      5.83 o 
   8   2  22       94.52      102.41      8.36 o 
   9   2  22       24.23       17.01      6.01 o 
  10   2  22       29.55       29.38      7.33 o 
   1   3  22       37.75       35.95      4.45 o 
   2   3  22      312.08      323.74      9.66 o 
   3   3  22       10.50       13.98      3.81 o 
   4   3  22        0.35       -3.02      3.02 o 
   5   3  22        6.05        6.76      4.18 o 
   6   3  22       24.77       23.77      4.42 o 
   7   3  22       38.47       48.16      7.76 o 
   8   3  22      248.69      231.84     11.31 o 
   9   3  22       14.64       19.20      6.02 o 
  10   3  22      116.29      122.14     10.89 o 
   0   4  22      516.82      491.48     16.10 o 
   1   4  22      715.15      699.81     13.66 o 
   2   4  22        0.07       -1.16      3.17 o 
   3   4  22       76.24       71.67      5.64 o 
   4   4  22       15.20       18.09      4.13 o 
   5   4  22       87.81       80.08      5.98 o 
   6   4  22       75.85       74.83      6.04 o 
   7   4  22      192.07      194.19     10.45 o 
   8   4  22       33.82       32.77      6.26 o 
   9   4  22      271.15      279.35     12.62 o 
  10   4  22       51.30       63.42     11.65 o 
   1   5  22       12.45        7.53      3.52 o 
   2   5  22      104.07       81.34      5.85 o 
   3   5  22       16.65       17.57      4.06 o 
   4   5  22       42.92       32.68      4.75 o 
   5   5  22      264.20      251.38      9.21 o 
   6   5  22      132.63      126.50      7.96 o 
   7   5  22      329.60      379.22     13.50 o 
   8   5  22        1.66       -2.93      4.78 o 
   9   5  22        0.16        0.84      5.15 o 
  10   5  22      102.67      113.15     10.39 o 
   0   6  22        2.12        0.86      5.74 o 
   1   6  22        9.20        5.89      3.46 o 
   2   6  22      103.33      112.77      6.59 o 
   3   6  22      201.72      201.63      8.33 o 
   4   6  22        0.81        4.36      3.66 o 
   5   6  22       24.89       27.29      4.59 o 
   6   6  22        0.15        2.93      4.22 o 
   7   6  22       63.92       74.00      7.55 o 
   8   6  22       20.93       17.77      6.06 o 
   9   6  22       60.51       54.88      7.52 o 
   1   7  22       33.02       34.67      4.68 o 
   2   7  22       76.59       71.52      5.80 o 
   3   7  22       96.96       86.77      6.30 o 
   4   7  22       64.48       53.04      5.52 o 
   5   7  22      200.01      194.50      8.55 o 
   6   7  22       13.33       15.54      5.01 o 
   7   7  22      574.27      589.96     16.20 o 
   8   7  22       94.68      118.31      9.06 o 
   9   7  22      226.95      244.40     12.31 o 
   0   8  22       10.80        3.63      5.33 o 
   1   8  22       92.67       96.02      6.52 o 
   2   8  22      212.12      224.33      8.83 o 
   3   8  22       13.28       15.91      4.32 o 
   4   8  22      223.48      271.28     10.61 o 
   5   8  22      134.59      133.10      8.31 o 
   6   8  22        5.35        1.10      4.83 o 
   7   8  22        6.58        8.47      6.07 o 
   8   8  22       37.31       44.73      7.87 o 
   1   9  22       17.85       13.35      5.11 o 
   2   9  22       43.96       46.06      6.23 o 
   3   9  22        0.58       -2.39      4.34 o 
   4   9  22      167.61      177.05     14.37 o 
   5   9  22        0.05       -2.31      4.69 o 
   6   9  22      104.98      113.73     10.16 o 
   7   9  22      227.71      275.41     15.73 o 
   0  10  22      118.02       94.32     14.85 o 
   1  10  22      199.34      234.27     14.32 o 
   2  10  22      104.99       93.94     10.35 o 
   3  10  22      352.72      405.58     26.31 o 
   4  10  22       82.65       98.19     10.74 o 
   5  10  22        6.50       -2.54      6.04 o 
   6  10  22       40.98       42.45      9.98 o 
   1  11  22       76.76       82.56     10.45 o 
   2  11  22      115.94      134.43     16.27 o 
   3  11  22       34.46       49.99      8.79 o 
   4  11  22        0.67        0.71      6.26 o 
   0  12  22      165.32      187.05     21.55 o 
   1  12  22       24.81       19.98      8.61 o 
   1   1  23      258.45      270.14      9.21 o 
   2   1  23      243.97      249.45     10.34 o 
   3   1  23       59.41       66.44      5.54 o 
   4   1  23        1.62        1.21      3.42 o 
   5   1  23       68.06       60.07      5.59 o 
   6   1  23      201.05      199.45      8.54 o 
   7   1  23        0.26       -2.23      4.29 o 
   8   1  23       26.61       19.17      6.09 o 
   9   1  23       98.64      122.01      9.55 o 
  10   1  23        0.04        8.04      6.26 o 
   0   2  23      553.11      497.96     16.58 o 
   1   2  23      305.57      282.51      9.99 o 
   2   2  23        0.05       -2.93      2.93 o 
   3   2  23      453.69      418.17     16.28 o 
   4   2  23        0.65       -1.45      3.41 o 
   5   2  23      257.68      264.77      9.49 o 
   6   2  23       70.47       72.83      6.84 o 
   7   2  23       16.28       18.74      5.33 o 
   8   2  23       29.30       30.22      6.10 o 
   9   2  23      255.52      278.38     13.66 o 
  10   2  23        8.90        3.33      6.24 o 
   1   3  23       34.34       27.07      4.14 o 
   2   3  23       23.09       17.25      3.90 o 
   3   3  23        9.94        6.16      3.50 o 
   4   3  23      302.99      292.32     10.29 o 
   5   3  23      159.49      153.66      7.79 o 
   6   3  23       25.47       27.19      7.08 o 
   7   3  23      127.15      118.72      8.81 o 
   8   3  23       34.83       44.34      6.75 o 
   9   3  23        0.83       -5.68      5.68 o 
  10   3  23       58.96       71.87      8.92 o 
   0   4  23      560.20      591.37     18.06 o 
   1   4  23        7.43        6.54      3.54 o 
   2   4  23        0.20       -0.96      3.16 o 
   3   4  23       64.82       76.52      6.02 o 
   4   4  23       81.62       79.24      6.08 o 
   5   4  23      305.52      303.02     10.15 o 
   6   4  23      197.48      189.26      9.36 o 
   7   4  23      312.43      307.85     12.59 o 
   8   4  23      172.95      184.71     10.75 o 
   9   4  23      285.56      282.46     12.87 o 
   1   5  23        9.23        1.27      3.39 o 
   2   5  23        0.30        0.49      3.44 o 
   3   5  23       55.54       59.51      5.47 o 
   4   5  23        8.76        3.11      3.77 o 
   5   5  23       19.61       19.42      4.49 o 
   6   5  23       16.01       11.00      4.70 o 
   7   5  23       19.92       19.14      5.65 o 
   8   5  23       19.17       21.24      5.99 o 
   9   5  23       21.24       13.33      5.83 o 
   0   6  23      151.63      165.61     11.42 o 
   1   6  23       21.20       17.35      4.21 o 
   2   6  23       12.75       14.28      3.98 o 
   3   6  23      355.76      336.19     10.94 o 
   4   6  23        0.32        0.99      3.86 o 
   5   6  23       75.37       74.94      6.29 o 
   6   6  23        0.50       -3.32      4.28 o 
   7   6  23       28.48       18.04      5.65 o 
   8   6  23       51.94       69.44      7.89 o 
   1   7  23        1.49        4.32      3.78 o 
   2   7  23       14.24       12.65      4.01 o 
   3   7  23      146.75      149.99      7.91 o 
   4   7  23       55.93       55.91      5.69 o 
   5   7  23       48.07       61.60      8.25 o 
   6   7  23       81.68       78.59      7.08 o 
   7   7  23       39.92       54.68      7.01 o 
   8   7  23        2.08        6.41      5.75 o 
   0   8  23       90.78       67.45      8.20 o 
   1   8  23      318.31      318.22     10.36 o 
   2   8  23      197.30      252.14     10.53 o 
   3   8  23       31.05       24.65      5.21 o 
   4   8  23       25.61       29.48      5.47 o 
   5   8  23      240.55      251.41     10.67 o 
   6   8  23       58.17       53.49      7.34 o 
   7   8  23      348.04      392.40     18.05 o 
   1   9  23       84.72       95.27      8.07 o 
   2   9  23       93.49       82.27      7.95 o 
   3   9  23       56.06       59.85      7.17 o 
   4   9  23        0.30       -0.24      4.55 o 
   5   9  23        4.84        1.98      5.35 o 
   6   9  23       11.17       24.69      6.73 o 
   0  10  23      287.18      244.16     21.48 o 
   1  10  23       47.71       55.39      9.10 o 
   2  10  23      116.99      114.39     11.32 o 
   3  10  23      330.89      387.94     18.09 o 
   4  10  23       28.62       21.33      7.64 o 
   5  10  23       13.76       12.85      6.82 o 
   1  11  23      114.86       90.76     10.84 o 
   2  11  23       80.10       93.71     11.18 o 
   0   0  24       24.80       39.32      9.74 o 
   1   0  24       17.58       14.87      5.60 o 
   2   0  24      596.23      644.06     21.37 o 
   3   0  24       39.31       32.33      7.50 o 
   4   0  24        4.97       11.46      5.78 o 
   5   0  24      132.65      113.40     10.05 o 
   6   0  24      207.09      231.23     13.24 o 
   7   0  24      228.10      211.60     15.68 o 
   8   0  24       13.22        6.71      7.60 o 
   9   0  24      257.60      236.08     17.41 o 
   1   1  24        5.33        6.40      3.55 o 
   2   1  24      422.87      442.42     11.50 o 
   3   1  24        1.47        0.09      3.47 o 
   4   1  24        7.45        6.04      3.73 o 
   5   1  24        8.68        6.97      3.84 o 
   6   1  24       98.65      102.88      7.43 o 
   7   1  24        0.00       -4.36      4.54 o 
   8   1  24      110.64      106.98     10.87 o 
   9   1  24        5.18       -1.41      5.23 o 
   0   2  24      134.17      137.66     10.35 o 
   1   2  24       47.20       48.47      5.11 o 
   2   2  24       43.02       32.24      4.62 o 
   3   2  24       84.12       92.48      6.35 o 
   4   2  24       34.91       33.82      4.87 o 
   5   2  24       32.66       36.69      5.00 o 
   6   2  24      188.51      197.56      9.57 o 
   7   2  24        0.73       -0.87      4.58 o 
   8   2  24       11.38       11.33      5.69 o 
   9   2  24       41.05       54.94      7.51 o 
   1   3  24        0.18        3.20      3.40 o 
   2   3  24      117.77      156.37      7.80 o 
   3   3  24      374.89      354.73     18.33 o 
   4   3  24      260.35      276.93      9.90 o 
   5   3  24        0.11        0.61      3.57 o 
   6   3  24       75.46       82.73      6.93 o 
   7   3  24      827.95      932.52     20.87 o 
   8   3  24       85.55       78.27      8.01 o 
   9   3  24      259.51      295.87     20.71 o 
   0   4  24      321.58      323.67     14.63 o 
   1   4  24        1.61       -2.34      3.34 o 
   2   4  24       64.65       66.62      5.66 o 
   3   4  24        2.06       -2.83      3.38 o 
   4   4  24        6.51       13.32      4.42 o 
   5   4  24       21.87       21.87      4.75 o 
   6   4  24        8.56       15.22      4.96 o 
   7   4  24       85.41       87.20      8.34 o 
   8   4  24        5.11       -0.66      5.13 o 
   9   4  24      142.33      132.05      9.94 o 
   1   5  24        8.12        8.52      3.80 o 
   2   5  24       98.76       94.60      6.52 o 
   3   5  24       54.48       37.46      5.06 o 
   4   5  24      561.71      586.80     14.41 o 
   5   5  24       18.99       15.77      4.44 o 
   6   5  24      229.87      232.67     10.59 o 
   7   5  24        6.10        2.46      5.11 o 
   8   5  24        2.46       -1.41      5.27 o 
   0   6  24       62.92       62.74      8.18 o 
   1   6  24       91.86       82.68      6.24 o 
   2   6  24        4.26        2.10      3.68 o 
   3   6  24        4.15        6.65      4.03 o 
   4   6  24      145.93      146.01      8.04 o 
   5   6  24        4.62        4.99      4.08 o 
   6   6  24       34.15       25.09      5.59 o 
   7   6  24      100.06       95.99      8.70 o 
   8   6  24       41.84       35.99      6.79 o 
   1   7  24        0.24       -2.11      3.78 o 
   2   7  24       70.81       69.73      6.11 o 
   3   7  24      181.13      168.76      8.47 o 
   4   7  24       58.22       65.95      6.10 o 
   5   7  24        3.92        8.60      4.45 o 
   6   7  24      222.97      252.23     11.19 o 
   7   7  24      106.48       94.29      8.81 o 
   0   8  24      305.28      298.97     23.82 o 
   1   8  24       13.88        0.52      4.52 o 
   2   8  24      177.49      162.04      9.96 o 
   3   8  24      100.23       80.45     10.26 o 
   4   8  24       64.46       86.41      8.18 o 
   5   8  24       12.17       19.95      5.95 o 
   6   8  24      355.57      370.42     15.59 o 
   1   9  24      220.19      255.09     12.08 o 
   2   9  24        0.18       -1.34      5.01 o 
   3   9  24       47.86       58.47      7.15 o 
   4   9  24      203.23      185.72     10.89 o 
   5   9  24       33.63       48.61      7.27 o 
   0  10  24      124.49       95.90     15.57 o 
   1  10  24      223.09      218.91     14.86 o 
   2  10  24        7.31        6.54      6.56 o 
   3  10  24       32.73       27.74      7.96 o 
   1   1  25       94.47      102.64      8.46 o 
   2   1  25      415.35      355.32     13.89 o 
   3   1  25        3.00        2.99      3.77 o 
   4   1  25      140.38      108.50      7.15 o 
   5   1  25      352.99      364.56     15.60 o 
   6   1  25       45.53       46.90      6.68 o 
   7   1  25       91.19       97.89      8.58 o 
   8   1  25       29.83       28.12      6.56 o 
   0   2  25      134.97      124.66     10.56 o 
   1   2  25       24.18       30.70      4.66 o 
   2   2  25       29.61       31.26      4.80 o 
   3   2  25        0.01       -2.07      3.50 o 
   4   2  25       61.26       50.48      5.59 o 
   5   2  25        4.57       -2.50      3.74 o 
   6   2  25      162.97      141.86      9.67 o 
   7   2  25       97.43       91.58      8.40 o 
   8   2  25       68.15       52.64      7.36 o 
   1   3  25      149.39      129.39      7.39 o 
   2   3  25       42.25       45.06      5.20 o 
   3   3  25      151.52      146.23      9.36 o 
   4   3  25        1.48        1.55      3.89 o 
   5   3  25        8.53        3.02      4.04 o 
   6   3  25       75.25       88.00      8.10 o 
   7   3  25       36.48       26.21      6.37 o 
   8   3  25      214.06      218.53     12.05 o 
   0   4  25      532.31      512.64     17.93 o 
   1   4  25       86.44       98.87      6.87 o 
   2   4  25      249.60      266.01      9.90 o 
   3   4  25       16.15       21.22      4.62 o 
   4   4  25        1.34       -1.66      3.84 o 
   5   4  25      173.44      168.04      8.54 o 
   6   4  25      427.33      492.23     15.54 o 
   7   4  25        3.13       15.45      5.86 o 
   8   4  25      216.03      208.10     16.14 o 
   1   5  25       13.66       10.92      4.16 o 
   2   5  25        9.84        5.96      3.94 o 
   3   5  25      242.26      208.13      9.28 o 
   4   5  25       14.11        5.97      4.27 o 
   5   5  25        3.00        6.16      4.32 o 
   6   5  25        0.06        5.49      5.23 o 
   7   5  25      304.13      353.20     14.12 o 
   0   6  25       74.37       61.41     10.39 o 
   1   6  25        4.02        2.73      3.93 o 
   2   6  25       21.53       17.45      6.16 o 
   3   6  25        4.47        3.29      4.11 o 
   4   6  25        1.89       -3.95      3.95 o 
   5   6  25        0.76       -3.47      4.19 o 
   6   6  25        3.28       10.02      6.41 o 
   7   6  25       17.36       14.02      6.16 o 
   1   7  25      205.28      213.13      9.44 o 
   2   7  25       51.51       56.33      5.99 o 
   3   7  25        0.98        3.34      4.10 o 
   4   7  25       21.34       19.94      4.85 o 
   5   7  25       96.37      113.09      7.73 o 
   6   7  25       14.78       14.09      5.88 o 
   0   8  25        3.75        6.63      6.78 o 
   1   8  25       14.12        9.61      5.19 o 
   2   8  25      127.32      128.84      9.51 o 
   3   8  25        7.87       13.97      5.60 o 
   4   8  25        1.93       -2.78      5.04 o 
   5   8  25      140.53      129.00     11.86 o 
   1   9  25       94.01       84.00      8.45 o 
   2   9  25        1.60        0.12      5.15 o 
   3   9  25        4.55        2.18      5.31 o 
   0   0  26     3849.86     3594.33    158.03 o 
   1   0  26       61.94       63.47      8.55 o 
   2   0  26        3.96        4.47      5.58 o 
   3   0  26      575.56      607.27     19.88 o 
   4   0  26        2.21        1.97      5.78 o 
   5   0  26       79.19       89.89      9.71 o 
   6   0  26      120.55      138.91     16.33 o 
   7   0  26        2.73       12.40     11.14 o 
   8   0  26        3.52       -0.39      7.75 o 
   1   1  26      360.81      358.03     11.59 o 
   2   1  26        1.65        2.26      3.70 o 
   3   1  26       97.68       79.54      6.45 o 
   4   1  26        0.62       -1.53      3.92 o 
   5   1  26       55.43       56.42      6.00 o 
   6   1  26       19.14       28.63      6.12 o 
   7   1  26        0.72        2.50      5.13 o 
   8   1  26        4.65        6.39      5.74 o 
   0   2  26       23.53       23.07      6.72 o 
   1   2  26       70.75       65.69      6.07 o 
   2   2  26      306.23      280.50     11.36 o 
   3   2  26      473.11      500.42     12.98 o 
   4   2  26       87.26       85.46      6.87 o 
   5   2  26       53.26       51.73      5.89 o 
   6   2  26       17.23        9.89      5.43 o 
   7   2  26       51.46       44.44      6.94 o 
   1   3  26      100.04      115.54      7.27 o 
   2   3  26       80.39       80.89      6.52 o 
   3   3  26       19.94       29.77      5.05 o 
   4   3  26      336.02      309.63     10.92 o 
   5   3  26       41.74       38.95      5.57 o 
   6   3  26       11.13        6.87      5.44 o 
   7   3  26       33.19       58.31      7.70 o 
   0   4  26      131.93      131.47     12.12 o 
   1   4  26      181.21      168.84      8.52 o 
   2   4  26       17.59       14.61      4.29 o 
   3   4  26      133.73      117.76      7.53 o 
   4   4  26        1.75       -0.90      4.00 o 
   5   4  26        3.48        8.75      4.48 o 
   6   4  26      123.49      113.93      9.64 o 
   7   4  26        0.23        4.57      5.65 o 
   1   5  26      124.73      122.61      8.20 o 
   2   5  26       52.60       37.59      5.45 o 
   3   5  26        2.18       -0.48      4.04 o 
   4   5  26       13.97       23.60      5.06 o 
   5   5  26       63.51       65.15      6.43 o 
   6   5  26        0.58       -0.07      4.99 o 
   0   6  26       44.84       61.11      8.77 o 
   1   6  26       98.02      117.02      8.26 o 
   2   6  26        5.96        6.20      4.27 o 
   3   6  26        0.36        5.29      4.23 o 
   4   6  26      182.56      205.90      9.67 o 
   5   6  26        0.60        1.88      4.46 o 
   1   7  26      107.08      120.96      7.83 o 
   2   7  26      152.44      143.51      8.44 o 
   3   7  26       35.43       30.28      5.41 o 
   4   7  26       29.82       34.11      5.71 o 
   0   8  26      144.13      140.44     14.01 o 
   1   8  26        0.13        3.13      5.06 o 
   2   8  26        3.29       -0.25      5.08 o 
   3   8  26      317.34      347.14     14.12 o 
   1   1  27       46.50       54.80      6.22 o 
   2   1  27      494.72      459.77     13.78 o 
   3   1  27       60.64       59.83      6.13 o 
   4   1  27      173.62      182.18      9.21 o 
   5   1  27       45.53       45.08      5.89 o 
   6   1  27       63.57       59.09      7.65 o 
   0   2  27       12.63        4.87      6.16 o 
   1   2  27      705.18      729.22     15.66 o 
   2   2  27       44.49       35.56      5.34 o 
   3   2  27        0.79        1.09      4.11 o 
   4   2  27        0.13        0.34      4.27 o 
   5   2  27       28.83       36.46      5.68 o 
   6   2  27      101.75       96.57      9.39 o 
   1   3  27      155.92      155.32      8.53 o 
   2   3  27       24.27       32.14      5.19 o 
   3   3  27        3.20        2.36      4.41 o 
   4   3  27      111.60      126.91      8.61 o 
   5   3  27        7.31       -0.21      4.38 o 
   6   3  27      542.47      541.01     26.44 o 
   0   4  27       14.94       18.18      8.28 o 
   1   4  27      146.82      148.16      8.45 o 
   2   4  27      103.38       76.96      6.73 o 
   3   4  27      242.23      196.08      9.44 o 
   4   4  27      165.07      198.82      9.64 o 
   5   4  27      143.88      153.18      8.92 o 
   1   5  27       84.43       61.58      6.32 o 
   2   5  27      625.78      650.76     15.17 o 
   3   5  27       80.27       82.30      6.99 o 
   4   5  27       11.11        2.36      4.43 o 
   5   5  27       24.10       37.77      5.80 o 
   0   6  27       78.37       83.42      9.74 o 
   1   6  27        0.24       -3.26      3.93 o 
   2   6  27       12.77       12.41      4.82 o 
   3   6  27       48.13       48.41      5.96 o 
   4   6  27      243.10      264.62     11.02 o 
   1   7  27        1.04        1.01      4.50 o 
   2   7  27        1.65       -0.87      4.44 o 
   0   0  28      499.72      576.83     28.51 o 
   1   0  28      831.64      837.47     24.57 o 
   2   0  28      149.01      143.13     14.04 o 
   3   0  28       56.62       57.23      8.81 o 
   4   0  28       47.55       63.47      9.18 o 
   5   0  28       75.22      106.11     11.01 o 
   1   1  28       54.60       61.91      6.47 o 
   2   1  28       65.09       45.07      6.03 o 
   3   1  28        8.26        7.09      4.50 o 
   4   1  28        4.34       10.13      4.81 o 
   5   1  28        7.90        7.72      4.75 o 
   0   2  28        1.16        0.61      5.95 o 
   1   2  28        3.18        5.19      4.52 o 
   2   2  28      348.58      342.11     14.78 o 
   3   2  28      597.89      606.80     15.78 o 
   4   2  28        2.93        2.86      4.59 o 
   5   2  28       58.00       60.75      6.69 o 
   1   3  28       31.25       43.95      7.31 o 
   2   3  28      305.23      308.14     11.45 o 
   3   3  28        0.81        2.86      4.52 o 
   4   3  28      102.16      101.94      7.73 o 
   5   3  28        0.16        1.05      4.58 o 
   0   4  28       25.53       17.35      6.72 o 
   1   4  28      346.55      335.45     11.78 o 
   2   4  28      154.90      155.74      9.04 o 
   3   4  28       69.02       71.90      6.85 o 
   4   4  28        0.62       -4.04      4.04 o 
   1   5  28      179.10      217.98     10.13 o 
   2   5  28      185.22      210.04     10.04 o 
   3   5  28       12.50        8.67      4.89 o 
   0   6  28        3.03       -0.37      6.76 o 
   1   6  28        4.96        2.85      4.62 o 
   1   1  29      107.06      150.01      8.85 o 
   2   1  29        6.79       12.70      4.82 o 
   3   1  29        2.67        0.11      4.56 o 
   0   2  29      158.18      148.19     12.69 o 
   1   2  29       14.98       12.08      4.87 o 
   2   2  29      594.51      568.52     17.55 o 
   3   2  29       18.97       26.66      5.37 o 
   1   3  29       15.60        9.63      4.79 o 
   2   3  29      116.06      125.84      8.40 o 
   0   4  29      163.29      156.44     12.91 o 
   1   4  29       35.40       27.84      5.63 o 
                                                 
